# Supplementary material for: Exploring strain diversity of dominant human skin bacterial species using single-cell genome sequencing
Source: Front Microbiol. 2022 Aug 5;13:955404. doi: 10.3389/fmicb.2022.955404 (PMC9389210; doi:10.3389/fmicb.2022.955404)
Supplement: SUPPLEMENTARY TABLE 1 — Information of participants for skin bacteria sampling. [file Table_1.XLSX]

## Sheet: TableS1
Spcimen ID	Site	Host ID	Family ID	Age	Sex	Height (cm)	Body weight (kg)	BMI
WSK001	forehead and cheeks	h006	f005	31	female	151	56	24.6
WSK002	forehead and cheeks	h007	f005	36	male	165	64	23.5
WSK003	forehead and cheeks	h009	f006	46	male	175	80	26.1
WSK004	forehead and cheeks	h011	f006	43	female	159	42	16.6
WSK005	forehead and cheeks	h004	f004	29	male	176	90	29.1
WSK006	forehead and cheeks	h016	f008	32	female	165	65	23.9
WSK007	forehead and cheeks	h001	f001	34	male	175	70	22.9
WSK008	forehead and cheeks	h014	f001	30	female	163	53	19.9

## Sheet: TableS2
Bin_Id	Completeness	Contamination	domain_gtdb	phylum_gtdb	class_gtdb	order_gtdb	family_gtdb	genus_gtdb	species_gtdb	num_seqs	sum_len	N50	rRNA	tRNA	type	host	quality
WSK001-00002	99.4	2.1	Bacteria	Firmicutes	Bacilli	Staphylococcales	Staphylococcaceae	Staphylococcus	Staphylococcus epidermidis	238	2573876	26121	5	6	SAG	WSK001	High
WSK001-00004	98.24	0.98	Bacteria	Firmicutes	Bacilli	Staphylococcales	Staphylococcaceae	Staphylococcus	Staphylococcus hominis	96	2179285	81212	2	10	SAG	WSK001	High
WSK001-00006	97	0.69	Bacteria	Firmicutes	Bacilli	Staphylococcales	Staphylococcaceae	Staphylococcus	Staphylococcus hominis	114	2133934	48935	2	9	SAG	WSK001	High
WSK001-00007	97.2	0.85	Bacteria	Firmicutes	Bacilli	Staphylococcales	Staphylococcaceae	Staphylococcus	Staphylococcus hominis	131	2227378	52889	2	10	SAG	WSK001	High
WSK001-00009	99.71	0	Bacteria	Proteobacteria	Gammaproteobacteria	Pseudomonadales	Moraxellaceae	Moraxella_A	Moraxella_A osloensis_A	77	2740929	143576	3	30	SAG	WSK001	High
WSK001-00014	96.44	0.18	Bacteria	Firmicutes	Bacilli	Staphylococcales	Staphylococcaceae	Staphylococcus	Staphylococcus epidermidis	319	2397687	15206	2	7	SAG	WSK001	High
WSK001-00015	88.26	1.53	Bacteria	Firmicutes	Bacilli	Staphylococcales	Staphylococcaceae	Staphylococcus	Staphylococcus hominis	261	1952536	32169	4	8	SAG	WSK001	Medium
WSK001-00016	92.48	2.96	Bacteria	Firmicutes	Bacilli	Staphylococcales	Staphylococcaceae	Staphylococcus	Staphylococcus epidermidis	368	2407437	14868	3	8	SAG	WSK001	High
WSK001-00017	100	0	Bacteria	Proteobacteria	Gammaproteobacteria	Pseudomonadales	Moraxellaceae	Moraxella_A	Moraxella_A osloensis_A	117	2645898	53978	3	31	SAG	WSK001	High
WSK001-00018	81.2	2.19	Bacteria	Firmicutes	Bacilli	Staphylococcales	Staphylococcaceae	Staphylococcus	Staphylococcus hominis	593	1899295	4389	3	6	SAG	WSK001	Medium
WSK001-00019	84.88	4.45	Bacteria	Firmicutes	Bacilli	Staphylococcales	Staphylococcaceae	Staphylococcus	Staphylococcus epidermidis	556	2189318	7175	3	6	SAG	WSK001	Medium
WSK001-00020	97.43	0.64	Bacteria	Firmicutes	Bacilli	Staphylococcales	Staphylococcaceae	Staphylococcus	Staphylococcus hominis	109	2216831	67867	2	10	SAG	WSK001	High
WSK001-00021	98.09	0.46	Bacteria	Firmicutes	Bacilli	Staphylococcales	Staphylococcaceae	Staphylococcus	Staphylococcus epidermidis	135	2405658	49636	2	7	SAG	WSK001	High
WSK001-00022	92.62	1.37	Bacteria	Firmicutes	Bacilli	Staphylococcales	Staphylococcaceae	Staphylococcus	Staphylococcus epidermidis	330	2295506	13176	3	16	SAG	WSK001	High
WSK001-00023	69.76	0.46	Bacteria	Firmicutes	Bacilli	Bacillales	Bacillaceae_G	Bacillus_A	Bacillus_A cereus	582	3899828	19999	2	2	SAG	WSK001	Medium
WSK001-00025	99.33	0	Bacteria	Proteobacteria	Gammaproteobacteria	Pseudomonadales	Moraxellaceae	Moraxella_A	Moraxella_A osloensis_A	84	2592902	78824	3	29	SAG	WSK001	High
WSK001-00029	97.06	0.8	Bacteria	Firmicutes	Bacilli	Staphylococcales	Staphylococcaceae	Staphylococcus	Staphylococcus hominis	106	2157897	74142	2	9	SAG	WSK001	High
WSK001-00030	95.92	0.42	Bacteria	Firmicutes	Bacilli	Staphylococcales	Staphylococcaceae	Staphylococcus	Staphylococcus epidermidis	158	2315330	38673	2	6	SAG	WSK001	High
WSK001-00031	96.82	0.73	Bacteria	Firmicutes	Bacilli	Staphylococcales	Staphylococcaceae	Staphylococcus	Staphylococcus epidermidis	306	2454232	16431	2	5	SAG	WSK001	High
WSK001-00032	99.14	0	Bacteria	Proteobacteria	Gammaproteobacteria	Pseudomonadales	Moraxellaceae	Moraxella_A	Moraxella_A osloensis_A	86	2736676	143576	3	30	SAG	WSK001	High
WSK001-00033	97.2	0.79	Bacteria	Firmicutes	Bacilli	Staphylococcales	Staphylococcaceae	Staphylococcus	Staphylococcus epidermidis	248	2450970	23515	2	10	SAG	WSK001	High
WSK001-00034	99.7	1.26	Bacteria	Firmicutes	Bacilli	Staphylococcales	Staphylococcaceae	Staphylococcus	Staphylococcus epidermidis	150	2593147	61273	3	7	SAG	WSK001	High
WSK001-00036	98.78	0.57	Bacteria	Firmicutes	Bacilli	Staphylococcales	Staphylococcaceae	Staphylococcus	Staphylococcus hominis	93	2194321	54838	2	7	SAG	WSK001	High
WSK001-00038	96.23	0.68	Bacteria	Firmicutes	Bacilli	Staphylococcales	Staphylococcaceae	Staphylococcus	Staphylococcus hominis	104	2225277	67867	2	11	SAG	WSK001	High
WSK001-00039	96.84	0.43	Bacteria	Firmicutes	Bacilli	Staphylococcales	Staphylococcaceae	Staphylococcus	Staphylococcus epidermidis	170	2398215	39638	3	8	SAG	WSK001	High
WSK001-00041	88.59	0.32	Bacteria	Firmicutes	Bacilli	Staphylococcales	Staphylococcaceae	Staphylococcus	Staphylococcus epidermidis	175	2137949	44039	2	5	SAG	WSK001	Medium
WSK001-00042	99.14	0.57	Bacteria	Proteobacteria	Gammaproteobacteria	Pseudomonadales	Moraxellaceae	Moraxella_A	Moraxella_A osloensis_A	105	2787174	108393	3	32	SAG	WSK001	High
WSK001-00043	72.43	1.01	Bacteria	Firmicutes	Bacilli	Bacillales	Bacillaceae_G	Bacillus_A	Bacillus_A cereus	614	4066161	19047	2	4	SAG	WSK001	Medium
WSK001-00044	34.48	0	Bacteria	Proteobacteria	Gammaproteobacteria	Pseudomonadales	Moraxellaceae	Moraxella_A	Moraxella_A osloensis_A	136	1005994	16865	3	12	SAG	WSK001	Low
WSK001-00045	98.85	0	Bacteria	Proteobacteria	Gammaproteobacteria	Pseudomonadales	Moraxellaceae	Moraxella_A	Moraxella_A osloensis	172	2642432	44028	2	30	SAG	WSK001	High
WSK001-00046	100	0	Bacteria	Proteobacteria	Gammaproteobacteria	Pseudomonadales	Moraxellaceae	Moraxella_A	Moraxella_A osloensis_A	99	2581100	84739	3	31	SAG	WSK001	High
WSK001-00047	98.8	1.42	Bacteria	Firmicutes	Bacilli	Staphylococcales	Staphylococcaceae	Staphylococcus	Staphylococcus epidermidis	157	2579593	49635	2	6	SAG	WSK001	High
WSK001-00048	95.22	1.74	Bacteria	Firmicutes	Bacilli	Staphylococcales	Staphylococcaceae	Staphylococcus	Staphylococcus hominis	247	2216786	24736	2	11	SAG	WSK001	High
WSK001-00049	100	0	Bacteria	Proteobacteria	Gammaproteobacteria	Pseudomonadales	Moraxellaceae	Moraxella_A	Moraxella_A osloensis_A	85	2592675	106827	3	31	SAG	WSK001	High
WSK001-00050	99.04	0	Bacteria	Proteobacteria	Gammaproteobacteria	Pseudomonadales	Moraxellaceae	Moraxella_A	Moraxella_A osloensis_A	106	2531805	56023	2	25	SAG	WSK001	High
WSK001-00051	95.6	0.77	Bacteria	Firmicutes	Bacilli	Staphylococcales	Staphylococcaceae	Staphylococcus	Staphylococcus epidermidis	211	2404946	42668	2	12	SAG	WSK001	High
WSK001-00055	76.15	1.02	Bacteria	Firmicutes	Bacilli	Bacillales	Bacillaceae_G	Bacillus_A	Bacillus_A cereus	672	4237007	19120	2	7	SAG	WSK001	Medium
WSK001-00056	96.93	2.11	Bacteria	Proteobacteria	Gammaproteobacteria	Pseudomonadales	Moraxellaceae	Moraxella_A	Moraxella_A osloensis_A	152	2586119	52270	3	31	SAG	WSK001	High
WSK001-00057	97.62	0.35	Bacteria	Firmicutes	Bacilli	Staphylococcales	Staphylococcaceae	Staphylococcus	Staphylococcus epidermidis	244	2432291	23151	2	6	SAG	WSK001	High
WSK001-00058	99.43	0.04	Bacteria	Proteobacteria	Gammaproteobacteria	Pseudomonadales	Moraxellaceae	Moraxella_A	Moraxella_A osloensis_A	94	2651483	62360	3	29	SAG	WSK001	High
WSK001-00059	98.86	0.59	Bacteria	Firmicutes	Bacilli	Staphylococcales	Staphylococcaceae	Staphylococcus	Staphylococcus epidermidis	101	2410655	56126	2	6	SAG	WSK001	High
WSK001-00062	93.28	0.22	Bacteria	Firmicutes	Bacilli	Staphylococcales	Staphylococcaceae	Staphylococcus	Staphylococcus epidermidis	132	2224952	50481	2	8	SAG	WSK001	High
WSK001-00063	19.83	1.72	Bacteria	Firmicutes	Bacilli	Staphylococcales	Staphylococcaceae	Staphylococcus	Staphylococcus hominis	257	418745	1571	3	2	SAG	WSK001	Low
WSK001-00066	93.39	0.86	Bacteria	Proteobacteria	Gammaproteobacteria	Pseudomonadales	Moraxellaceae	Moraxella_A	Moraxella_A osloensis_A	256	2586833	38937	2	30	SAG	WSK001	High
WSK001-00067	97.15	1.3	Bacteria	Firmicutes	Bacilli	Staphylococcales	Staphylococcaceae	Staphylococcus	Staphylococcus epidermidis	312	2396546	14207	2	6	SAG	WSK001	High
WSK001-00068	100	0.61	Bacteria	Proteobacteria	Gammaproteobacteria	Pseudomonadales	Moraxellaceae	Moraxella_A	Moraxella_A osloensis_A	88	2598943	101397	3	28	SAG	WSK001	High
WSK001-00070	92.43	0.93	Bacteria	Firmicutes	Bacilli	Staphylococcales	Staphylococcaceae	Staphylococcus	Staphylococcus epidermidis	151	2316051	42511	2	7	SAG	WSK001	High
WSK001-00071	93.67	0.04	Bacteria	Firmicutes	Bacilli	Staphylococcales	Staphylococcaceae	Staphylococcus	Staphylococcus hominis	105	2181350	94747	2	10	SAG	WSK001	High
WSK001-00072	98.85	0	Bacteria	Proteobacteria	Gammaproteobacteria	Pseudomonadales	Moraxellaceae	Moraxella_A	Moraxella_A osloensis_A	100	2575694	80420	3	31	SAG	WSK001	High
WSK001-00073	93.71	0.32	Bacteria	Firmicutes	Bacilli	Staphylococcales	Staphylococcaceae	Staphylococcus	Staphylococcus epidermidis	287	2376330	18925	2	5	SAG	WSK001	High
WSK001-00075	97.93	0.25	Bacteria	Firmicutes	Bacilli	Staphylococcales	Staphylococcaceae	Staphylococcus	Staphylococcus epidermidis	112	2451438	54897	2	10	SAG	WSK001	High
WSK001-00076	98.68	0.62	Bacteria	Firmicutes	Bacilli	Staphylococcales	Staphylococcaceae	Staphylococcus	Staphylococcus hominis	77	2191875	64393	2	7	SAG	WSK001	High
WSK001-00078	98.25	1.52	Bacteria	Firmicutes	Bacilli	Staphylococcales	Staphylococcaceae	Staphylococcus	Staphylococcus epidermidis	292	2443137	16428	2	8	SAG	WSK001	High
WSK001-00080	97.15	0.91	Bacteria	Proteobacteria	Gammaproteobacteria	Pseudomonadales	Moraxellaceae	Moraxella_A	Moraxella_A osloensis_A	174	2500687	53030	3	29	SAG	WSK001	High
WSK001-00081	94.32	1.97	Bacteria	Firmicutes	Bacilli	Staphylococcales	Staphylococcaceae	Staphylococcus	Staphylococcus epidermidis	261	2395460	22328	3	6	SAG	WSK001	High
WSK001-00083	96.34	0.54	Bacteria	Firmicutes	Bacilli	Staphylococcales	Staphylococcaceae	Staphylococcus	Staphylococcus epidermidis	330	2441358	14802	2	9	SAG	WSK001	High
WSK001-00087	83.67	1.03	Bacteria	Firmicutes	Bacilli	Bacillales	Bacillaceae_G	Bacillus_A	Bacillus_A cereus	564	4590418	26191	2	3	SAG	WSK001	Medium
WSK001-00088	47.73	7.65	Bacteria	Firmicutes	Bacilli	Staphylococcales	Staphylococcaceae	Staphylococcus		798	1403203	1734	NA	1	SAG	WSK001	Low
WSK001-00089	90.2	0.77	Bacteria	Firmicutes	Bacilli	Staphylococcales	Staphylococcaceae	Staphylococcus	Staphylococcus epidermidis	181	2255049	43601	4	10	SAG	WSK001	High
WSK001-00090	99.71	0	Bacteria	Proteobacteria	Gammaproteobacteria	Pseudomonadales	Moraxellaceae	Moraxella_A	Moraxella_A osloensis_A	80	2742242	130119	3	30	SAG	WSK001	High
WSK001-00091	99.68	0	Bacteria	Proteobacteria	Gammaproteobacteria	Pseudomonadales	Moraxellaceae	Moraxella_A	Moraxella_A osloensis_A	80	2740046	138978	3	28	SAG	WSK001	High
WSK001-00092	98.56	0	Bacteria	Proteobacteria	Gammaproteobacteria	Pseudomonadales	Moraxellaceae	Moraxella_A	Moraxella_A osloensis_A	121	2629779	60075	3	31	SAG	WSK001	High
WSK001-00093	93.68	1.04	Bacteria	Firmicutes	Bacilli	Staphylococcales	Staphylococcaceae	Staphylococcus	Staphylococcus epidermidis	318	2337463	16092	2	6	SAG	WSK001	High
WSK001-00094	98.81	0.57	Bacteria	Firmicutes	Bacilli	Staphylococcales	Staphylococcaceae	Staphylococcus	Staphylococcus hominis	73	2185168	55236	2	7	SAG	WSK001	High
WSK001-00096	99.24	0.63	Bacteria	Proteobacteria	Gammaproteobacteria	Enterobacterales	Enterobacteriaceae	Escherichia	Escherichia flexneri	340	4597682	25417	2	28	SAG	WSK001	High
WSK002-00001	97.8	0.57	Bacteria	Proteobacteria	Gammaproteobacteria	Pseudomonadales	Moraxellaceae	Moraxella_A	Moraxella_A osloensis_A	127	2457527	55358	3	30	SAG	WSK002	High
WSK002-00002	80.66	0.67	Bacteria	Firmicutes	Bacilli	Staphylococcales	Staphylococcaceae	Staphylococcus	Staphylococcus epidermidis	144	2044621	37225	2	11	SAG	WSK002	Medium
WSK002-00006	95.91	0.13	Bacteria	Proteobacteria	Gammaproteobacteria	Pseudomonadales	Moraxellaceae	Moraxella_A	Moraxella_A osloensis_A	181	2567602	48592	3	27	SAG	WSK002	High
WSK002-00007	92.75	0.31	Bacteria	Actinobacteriota	Actinomycetia	Mycobacteriales	Mycobacteriaceae	Corynebacterium	Corynebacterium accolens	155	2290535	49639	1	40	SAG	WSK002	High
WSK002-00009	90.55	0.21	Bacteria	Firmicutes	Bacilli	Staphylococcales	Staphylococcaceae	Staphylococcus	Staphylococcus capitis	165	2276207	48769	2	22	SAG	WSK002	High
WSK002-00010	97.7	0	Bacteria	Proteobacteria	Gammaproteobacteria	Pseudomonadales	Moraxellaceae	Moraxella_A	Moraxella_A osloensis_A	128	2623569	65686	3	31	SAG	WSK002	High
WSK002-00011	98.75	0.1	Bacteria	Proteobacteria	Gammaproteobacteria	Pseudomonadales	Moraxellaceae	Moraxella_A	Moraxella_A osloensis_A	148	2632775	51712	3	30	SAG	WSK002	High
WSK002-00012	78.67	0.88	Bacteria	Firmicutes	Bacilli	Staphylococcales	Staphylococcaceae	Staphylococcus	Staphylococcus capitis	166	2013225	45166	2	6	SAG	WSK002	Medium
WSK002-00013	79.04	0.04	Bacteria	Firmicutes	Bacilli	Staphylococcales	Staphylococcaceae	Staphylococcus	Staphylococcus capitis	191	1967599	40331	3	12	SAG	WSK002	Medium
WSK002-00015	98.48	0	Bacteria	Firmicutes	Bacilli	Staphylococcales	Staphylococcaceae	Staphylococcus	Staphylococcus epidermidis	107	2503870	69353	2	11	SAG	WSK002	High
WSK002-00017	95.11	0.1	Bacteria	Proteobacteria	Gammaproteobacteria	Pseudomonadales	Moraxellaceae	Moraxella_A	Moraxella_A osloensis_A	166	2602301	61598	3	29	SAG	WSK002	High
WSK002-00018	96.88	0.81	Bacteria	Firmicutes	Bacilli	Staphylococcales	Staphylococcaceae	Staphylococcus	Staphylococcus epidermidis	96	2358529	54540	2	7	SAG	WSK002	High
WSK002-00019	93.1	0	Bacteria	Proteobacteria	Gammaproteobacteria	Pseudomonadales	Moraxellaceae	Moraxella_A	Moraxella_A osloensis_A	131	2393666	52569	4	29	SAG	WSK002	High
WSK002-00020	98.99	0.14	Bacteria	Proteobacteria	Gammaproteobacteria	Pseudomonadales	Moraxellaceae	Moraxella_A	Moraxella_A osloensis_A	120	2566542	97040	6	28	SAG	WSK002	High
WSK002-00023	99.02	0	Bacteria	Proteobacteria	Gammaproteobacteria	Pseudomonadales	Moraxellaceae	Moraxella_A	Moraxella_A osloensis_A	112	2609257	72153	2	29	SAG	WSK002	High
WSK002-00024	86.78	0	Bacteria	Firmicutes	Bacilli	Staphylococcales	Staphylococcaceae	Staphylococcus	Staphylococcus epidermidis	167	2281485	45081	2	12	SAG	WSK002	Medium
WSK002-00025	94.54	0	Bacteria	Proteobacteria	Gammaproteobacteria	Pseudomonadales	Moraxellaceae	Moraxella_A	Moraxella_A osloensis_A	155	2557670	54821	2	29	SAG	WSK002	High
WSK002-00026	95.92	0	Bacteria	Firmicutes	Bacilli	Staphylococcales	Staphylococcaceae	Staphylococcus	Staphylococcus epidermidis	97	2328835	57416	2	7	SAG	WSK002	High
WSK002-00028	99.52	0	Bacteria	Proteobacteria	Gammaproteobacteria	Pseudomonadales	Moraxellaceae	Moraxella_A	Moraxella_A osloensis_A	129	2658453	65185	3	31	SAG	WSK002	High
WSK002-00029	89.18	0.1	Bacteria	Proteobacteria	Gammaproteobacteria	Pseudomonadales	Moraxellaceae	Moraxella_A	Moraxella_A osloensis_A	380	2318924	18618	3	23	SAG	WSK002	Medium
WSK002-00030	97.99	0	Bacteria	Proteobacteria	Gammaproteobacteria	Pseudomonadales	Moraxellaceae	Moraxella_A	Moraxella_A osloensis	177	2615658	41724	3	32	SAG	WSK002	High
WSK002-00031	78.46	0.52	Bacteria	Firmicutes	Bacilli	Staphylococcales	Staphylococcaceae	Staphylococcus	Staphylococcus epidermidis	217	2166263	28219	2	9	SAG	WSK002	Medium
WSK002-00033	85.8	0	Bacteria	Proteobacteria	Gammaproteobacteria	Pseudomonadales	Moraxellaceae	Moraxella_A	Moraxella_A osloensis_A	170	2159346	42094	2	26	SAG	WSK002	Medium
WSK002-00034	90.03	0.17	Bacteria	Firmicutes	Bacilli	Staphylococcales	Staphylococcaceae	Staphylococcus	Staphylococcus epidermidis	156	2216561	42679	2	8	SAG	WSK002	High
WSK002-00036	78.92	0.88	Bacteria	Firmicutes	Bacilli	Staphylococcales	Staphylococcaceae	Staphylococcus	Staphylococcus capitis	200	1994711	42931	3	10	SAG	WSK002	Medium
WSK002-00037	94.32	0.29	Bacteria	Proteobacteria	Gammaproteobacteria	Pseudomonadales	Moraxellaceae	Moraxella_A	Moraxella_A osloensis_A	154	2525184	66877	3	31	SAG	WSK002	High
WSK002-00039	78.74	0.93	Bacteria	Firmicutes	Bacilli	Staphylococcales	Staphylococcaceae	Staphylococcus	Staphylococcus capitis	165	2074568	57170	3	11	SAG	WSK002	Medium
WSK002-00041	91.67	0.57	Bacteria	Proteobacteria	Gammaproteobacteria	Pseudomonadales	Moraxellaceae	Moraxella_A	Moraxella_A osloensis_A	136	2435822	55105	3	27	SAG	WSK002	High
WSK002-00042	92.06	0.03	Bacteria	Firmicutes	Bacilli	Staphylococcales	Staphylococcaceae	Staphylococcus	Staphylococcus capitis	141	2280208	65508	4	10	SAG	WSK002	High
WSK002-00043	92.54	0.1	Bacteria	Firmicutes	Bacilli	Staphylococcales	Staphylococcaceae	Staphylococcus	Staphylococcus capitis	141	2270486	74757	2	21	SAG	WSK002	High
WSK002-00044	99.71	1.25	Bacteria	Proteobacteria	Gammaproteobacteria	Pseudomonadales	Moraxellaceae	Moraxella_A	Moraxella_A osloensis_A	137	2659043	64125	3	29	SAG	WSK002	High
WSK002-00045	99.14	1.25	Bacteria	Proteobacteria	Gammaproteobacteria	Pseudomonadales	Moraxellaceae	Moraxella_A	Moraxella_A osloensis_A	153	2623725	53575	3	30	SAG	WSK002	High
WSK002-00046	87.46	0.33	Bacteria	Firmicutes	Bacilli	Staphylococcales	Staphylococcaceae	Staphylococcus	Staphylococcus capitis	206	2114980	50369	2	13	SAG	WSK002	Medium
WSK002-00047	90.85	0.06	Bacteria	Firmicutes	Bacilli	Staphylococcales	Staphylococcaceae	Staphylococcus	Staphylococcus epidermidis	174	2285364	40160	2	9	SAG	WSK002	High
WSK002-00048	92.43	0	Bacteria	Firmicutes	Bacilli	Staphylococcales	Staphylococcaceae	Staphylococcus	Staphylococcus epidermidis	115	2238388	48661	3	10	SAG	WSK002	High
WSK002-00049	84.41	0.64	Bacteria	Firmicutes	Bacilli	Staphylococcales	Staphylococcaceae	Staphylococcus	Staphylococcus capitis	195	2001504	59195	4	10	SAG	WSK002	Medium
WSK002-00050	92.29	0.2	Bacteria	Firmicutes	Bacilli	Staphylococcales	Staphylococcaceae	Staphylococcus	Staphylococcus epidermidis	125	2383986	56969	2	8	SAG	WSK002	High
WSK002-00051	98.34	0.04	Bacteria	Proteobacteria	Gammaproteobacteria	Pseudomonadales	Moraxellaceae	Moraxella_A	Moraxella_A osloensis_A	67	2594170	121891	2	29	SAG	WSK002	High
WSK002-00052	89.55	5.72	Bacteria	Firmicutes	Bacilli	Staphylococcales	Staphylococcaceae	Staphylococcus	Staphylococcus epidermidis	353	2640175	24791	3	21	SAG	WSK002	Medium
WSK002-00054	93.66	0.04	Bacteria	Firmicutes	Bacilli	Staphylococcales	Staphylococcaceae	Staphylococcus	Staphylococcus epidermidis	135	2304610	33721	2	11	SAG	WSK002	High
WSK002-00056	79.43	0.78	Bacteria	Firmicutes	Bacilli	Staphylococcales	Staphylococcaceae	Staphylococcus	Staphylococcus capitis	217	2072139	29218	1	9	SAG	WSK002	Medium
WSK002-00057	83.17	0.2	Bacteria	Firmicutes	Bacilli	Staphylococcales	Staphylococcaceae	Staphylococcus	Staphylococcus epidermidis	197	2166469	38748	2	6	SAG	WSK002	Medium
WSK002-00060	94.72	0.32	Bacteria	Firmicutes	Bacilli	Staphylococcales	Staphylococcaceae	Staphylococcus	Staphylococcus epidermidis	162	2295315	29758	3	9	SAG	WSK002	High
WSK002-00061	99.14	0	Bacteria	Proteobacteria	Gammaproteobacteria	Pseudomonadales	Moraxellaceae	Moraxella_A	Moraxella_A osloensis_A	61	2591654	88962	4	30	SAG	WSK002	High
WSK002-00062	93.68	0.1	Bacteria	Proteobacteria	Gammaproteobacteria	Pseudomonadales	Moraxellaceae	Moraxella_A	Moraxella_A osloensis_A	150	2574613	56456	3	31	SAG	WSK002	High
WSK002-00064	76.76	1.15	Bacteria	Proteobacteria	Gammaproteobacteria	Pseudomonadales	Moraxellaceae	Moraxella_A	Moraxella_A osloensis_A	211	2218657	41155	3	31	SAG	WSK002	Medium
WSK002-00065	95.69	0.1	Bacteria	Proteobacteria	Gammaproteobacteria	Pseudomonadales	Moraxellaceae	Moraxella_A	Moraxella_A osloensis_A	125	2625974	86765	3	31	SAG	WSK002	High
WSK002-00066	97.23	0.03	Bacteria	Firmicutes	Bacilli	Staphylococcales	Staphylococcaceae	Staphylococcus	Staphylococcus epidermidis	113	2360584	60853	2	11	SAG	WSK002	High
WSK002-00067	79.07	0.1	Bacteria	Proteobacteria	Gammaproteobacteria	Pseudomonadales	Moraxellaceae	Moraxella_A	Moraxella_A osloensis_A	260	2322201	27318	3	24	SAG	WSK002	Medium
WSK002-00068	67.3	0.43	Bacteria	Firmicutes	Bacilli	Staphylococcales	Staphylococcaceae	Staphylococcus	Staphylococcus epidermidis	188	1691109	23629	3	7	SAG	WSK002	Medium
WSK002-00069	86.11	0.56	Bacteria	Firmicutes	Bacilli	Staphylococcales	Staphylococcaceae	Staphylococcus	Staphylococcus capitis	151	1995942	48367	3	8	SAG	WSK002	Medium
WSK002-00070	85.01	0.05	Bacteria	Firmicutes	Bacilli	Staphylococcales	Staphylococcaceae	Staphylococcus	Staphylococcus epidermidis	160	2141727	51418	3	8	SAG	WSK002	Medium
WSK002-00071	96.88	0	Bacteria	Firmicutes	Bacilli	Staphylococcales	Staphylococcaceae	Staphylococcus	Staphylococcus capitis	105	2407534	59439	5	9	SAG	WSK002	High
WSK002-00074	76.13	0.05	Bacteria	Firmicutes	Bacilli	Staphylococcales	Staphylococcaceae	Staphylococcus	Staphylococcus capitis	147	1896569	48122	3	12	SAG	WSK002	Medium
WSK002-00076	95.06	1.25	Bacteria	Proteobacteria	Gammaproteobacteria	Pseudomonadales	Moraxellaceae	Moraxella_A	Moraxella_A osloensis_A	154	2583895	50947	3	28	SAG	WSK002	High
WSK002-00077	99.49	0.05	Bacteria	Firmicutes	Bacilli	Staphylococcales	Staphylococcaceae	Staphylococcus	Staphylococcus epidermidis	113	2519990	69353	2	8	SAG	WSK002	High
WSK002-00078	81.37	6.7	Bacteria	Proteobacteria	Gammaproteobacteria	Pseudomonadales	Moraxellaceae	Moraxella_A	Moraxella_A osloensis_A	245	2244249	34028	3	30	SAG	WSK002	Medium
WSK002-00081	90.43	0.28	Bacteria	Firmicutes	Bacilli	Staphylococcales	Staphylococcaceae	Staphylococcus	Staphylococcus epidermidis	140	2246322	49126	3	9	SAG	WSK002	High
WSK002-00082	93.77	0.1	Bacteria	Proteobacteria	Gammaproteobacteria	Pseudomonadales	Moraxellaceae	Moraxella_A	Moraxella_A osloensis_A	134	2631617	88521	3	31	SAG	WSK002	High
WSK002-00083	90.08	0.04	Bacteria	Firmicutes	Bacilli	Staphylococcales	Staphylococcaceae	Staphylococcus	Staphylococcus capitis	175	2263951	42828	2	10	SAG	WSK002	High
WSK002-00084	85.19	0.58	Bacteria	Firmicutes	Bacilli	Staphylococcales	Staphylococcaceae	Staphylococcus	Staphylococcus epidermidis	149	2111189	40654	2	7	SAG	WSK002	Medium
WSK002-00086	91.48	0.22	Bacteria	Firmicutes	Bacilli	Staphylococcales	Staphylococcaceae	Staphylococcus	Staphylococcus capitis	133	2270695	74757	2	10	SAG	WSK002	High
WSK002-00090	99.14	0.1	Bacteria	Proteobacteria	Gammaproteobacteria	Pseudomonadales	Moraxellaceae	Moraxella_A	Moraxella_A osloensis_A	106	2661858	83309	3	31	SAG	WSK002	High
WSK002-00091	88.46	0.24	Bacteria	Proteobacteria	Gammaproteobacteria	Pseudomonadales	Moraxellaceae	Moraxella_A	Moraxella_A osloensis_A	159	2507143	37539	2	29	SAG	WSK002	Medium
WSK002-00092	97.75	0	Bacteria	Proteobacteria	Gammaproteobacteria	Pseudomonadales	Moraxellaceae	Moraxella_A	Moraxella_A osloensis_A	110	2542884	68359	3	30	SAG	WSK002	High
WSK002-00093	83.17	1.24	Bacteria	Firmicutes	Bacilli	Staphylococcales	Staphylococcaceae	Staphylococcus	Staphylococcus capitis	161	1944552	64152	4	7	SAG	WSK002	Medium
WSK002-00094	84.21	0.1	Bacteria	Firmicutes	Bacilli	Staphylococcales	Staphylococcaceae	Staphylococcus	Staphylococcus capitis	166	2183333	39047	4	11	SAG	WSK002	Medium
WSK002-00096	99.79	0.49	Bacteria	Proteobacteria	Gammaproteobacteria	Enterobacterales	Enterobacteriaceae	Escherichia	Escherichia flexneri	177	4618546	52485	2	28	SAG	WSK002	High
WSK003-00001	77.67	0.6	Bacteria	Proteobacteria	Gammaproteobacteria	Enterobacterales	Enterobacteriaceae	Klebsiella_B	Klebsiella_B aerogenes	574	3932902	26350	2	23	SAG	WSK003	Medium
WSK003-00002	66.61	0.32	Bacteria	Proteobacteria	Gammaproteobacteria	Enterobacterales	Enterobacteriaceae	Klebsiella_B	Klebsiella_B aerogenes	294	3215991	55318	2	16	SAG	WSK003	Medium
WSK003-00003	53.55	0.3	Bacteria	Proteobacteria	Gammaproteobacteria	Enterobacterales	Enterobacteriaceae	Klebsiella_B	Klebsiella_B aerogenes	416	2984675	28196	2	16	SAG	WSK003	Medium
WSK003-00004	60.05	0.78	Bacteria	Proteobacteria	Gammaproteobacteria	Enterobacterales	Enterobacteriaceae	Klebsiella_B	Klebsiella_B aerogenes	465	3313164	30572	2	25	SAG	WSK003	Medium
WSK003-00005	54.98	0.89	Bacteria	Proteobacteria	Gammaproteobacteria	Enterobacterales	Enterobacteriaceae	Klebsiella_B	Klebsiella_B aerogenes	441	2643497	20692	2	25	SAG	WSK003	Medium
WSK003-00006	88.83	0.73	Bacteria	Proteobacteria	Gammaproteobacteria	Enterobacterales	Enterobacteriaceae	Klebsiella_B	Klebsiella_B aerogenes	453	4603823	39694	2	24	SAG	WSK003	Medium
WSK003-00007	52.19	0.18	Bacteria	Proteobacteria	Gammaproteobacteria	Enterobacterales	Enterobacteriaceae	Klebsiella_B	Klebsiella_B aerogenes	385	2697692	30277	3	12	SAG	WSK003	Medium
WSK003-00008	57.2	0.62	Bacteria	Proteobacteria	Gammaproteobacteria	Enterobacterales	Enterobacteriaceae	Klebsiella_B	Klebsiella_B aerogenes	398	3019354	39687	2	19	SAG	WSK003	Medium
WSK003-00009	53.01	0.75	Bacteria	Proteobacteria	Gammaproteobacteria	Enterobacterales	Enterobacteriaceae	Klebsiella_B	Klebsiella_B aerogenes	370	2737411	30432	2	21	SAG	WSK003	Medium
WSK003-00010	73.13	1.75	Bacteria	Proteobacteria	Gammaproteobacteria	Enterobacterales	Enterobacteriaceae	Klebsiella_B	Klebsiella_B aerogenes	408	3710968	37914	2	21	SAG	WSK003	Medium
WSK003-00011	51.72	0.84	Bacteria	Proteobacteria	Gammaproteobacteria	Enterobacterales	Enterobacteriaceae	Klebsiella_B	Klebsiella_B aerogenes	355	2671836	30281	2	19	SAG	WSK003	Medium
WSK003-00012	66.96	0.24	Bacteria	Proteobacteria	Gammaproteobacteria	Enterobacterales	Enterobacteriaceae	Klebsiella_B	Klebsiella_B aerogenes	392	3347891	36903	2	19	SAG	WSK003	Medium
WSK003-00014	55.05	0.16	Bacteria	Proteobacteria	Gammaproteobacteria	Enterobacterales	Enterobacteriaceae	Klebsiella_B	Klebsiella_B aerogenes	388	2967177	38646	2	19	SAG	WSK003	Medium
WSK003-00015	68.46	0.37	Bacteria	Proteobacteria	Gammaproteobacteria	Enterobacterales	Enterobacteriaceae	Klebsiella_B	Klebsiella_B aerogenes	495	3710730	25714	2	25	SAG	WSK003	Medium
WSK003-00016	53.93	0.73	Bacteria	Proteobacteria	Gammaproteobacteria	Enterobacterales	Enterobacteriaceae	Klebsiella_B	Klebsiella_B aerogenes	405	2977441	27619	1	17	SAG	WSK003	Medium
WSK003-00017	73.29	0.95	Bacteria	Proteobacteria	Gammaproteobacteria	Enterobacterales	Enterobacteriaceae	Klebsiella_B	Klebsiella_B aerogenes	403	3949664	36148	4	20	SAG	WSK003	Medium
WSK003-00018	67.55	1.09	Bacteria	Proteobacteria	Gammaproteobacteria	Enterobacterales	Enterobacteriaceae	Klebsiella_B	Klebsiella_B aerogenes	400	3501336	31908	2	17	SAG	WSK003	Medium
WSK003-00019	86.12	0.91	Bacteria	Proteobacteria	Gammaproteobacteria	Enterobacterales	Enterobacteriaceae	Klebsiella_B	Klebsiella_B aerogenes	517	4382620	34500	1	22	SAG	WSK003	Medium
WSK003-00020	83.58	0.96	Bacteria	Proteobacteria	Gammaproteobacteria	Enterobacterales	Enterobacteriaceae	Klebsiella_B	Klebsiella_B aerogenes	413	4166859	34664	2	21	SAG	WSK003	Medium
WSK003-00021	68.37	0.61	Bacteria	Proteobacteria	Gammaproteobacteria	Enterobacterales	Enterobacteriaceae	Klebsiella_B	Klebsiella_B aerogenes	380	3294723	33123	2	18	SAG	WSK003	Medium
WSK003-00022	58.35	0.6	Bacteria	Proteobacteria	Gammaproteobacteria	Enterobacterales	Enterobacteriaceae	Klebsiella_B	Klebsiella_B aerogenes	353	3063493	33123	2	19	SAG	WSK003	Medium
WSK003-00023	80.18	0.91	Bacteria	Proteobacteria	Gammaproteobacteria	Enterobacterales	Enterobacteriaceae	Klebsiella_B	Klebsiella_B aerogenes	415	4092958	35919	2	24	SAG	WSK003	Medium
WSK003-00024	85.64	0.95	Bacteria	Proteobacteria	Gammaproteobacteria	Enterobacterales	Enterobacteriaceae	Klebsiella_B	Klebsiella_B aerogenes	398	4466199	40562	2	23	SAG	WSK003	Medium
WSK003-00025	29.66	0	Bacteria	Proteobacteria	Gammaproteobacteria	Enterobacterales	Enterobacteriaceae	Klebsiella_B	Klebsiella_B aerogenes	555	2916296	15267	1	14	SAG	WSK003	Low
WSK003-00026	56.1	1.02	Bacteria	Proteobacteria	Gammaproteobacteria	Enterobacterales	Enterobacteriaceae	Klebsiella_B	Klebsiella_B aerogenes	436	2867964	27392	2	15	SAG	WSK003	Medium
WSK003-00027	83.99	0.79	Bacteria	Proteobacteria	Gammaproteobacteria	Enterobacterales	Enterobacteriaceae	Klebsiella_B	Klebsiella_B aerogenes	446	4288101	32410	2	22	SAG	WSK003	Medium
WSK003-00028	82.32	0.93	Bacteria	Proteobacteria	Gammaproteobacteria	Enterobacterales	Enterobacteriaceae	Klebsiella_B	Klebsiella_B aerogenes	511	4220138	27618	3	19	SAG	WSK003	Medium
WSK003-00029	55.88	0.55	Bacteria	Proteobacteria	Gammaproteobacteria	Enterobacterales	Enterobacteriaceae	Klebsiella_B	Klebsiella_B aerogenes	374	2913370	33337	3	18	SAG	WSK003	Medium
WSK003-00030	74.08	0.79	Bacteria	Proteobacteria	Gammaproteobacteria	Enterobacterales	Enterobacteriaceae	Klebsiella_B	Klebsiella_B aerogenes	390	3879868	34590	2	17	SAG	WSK003	Medium
WSK003-00031	83.56	0.36	Bacteria	Proteobacteria	Gammaproteobacteria	Enterobacterales	Enterobacteriaceae	Klebsiella_B	Klebsiella_B aerogenes	364	4295992	36468	2	25	SAG	WSK003	Medium
WSK003-00032	77.14	0.73	Bacteria	Proteobacteria	Gammaproteobacteria	Enterobacterales	Enterobacteriaceae	Klebsiella_B	Klebsiella_B aerogenes	516	3875418	29952	2	19	SAG	WSK003	Medium
WSK003-00033	70.61	1.34	Bacteria	Proteobacteria	Gammaproteobacteria	Enterobacterales	Enterobacteriaceae	Klebsiella_B	Klebsiella_B aerogenes	463	3584987	30393	2	23	SAG	WSK003	Medium
WSK003-00034	77.54	0.79	Bacteria	Proteobacteria	Gammaproteobacteria	Enterobacterales	Enterobacteriaceae	Klebsiella_B	Klebsiella_B aerogenes	459	3989503	28921	1	22	SAG	WSK003	Medium
WSK003-00035	75.18	0.87	Bacteria	Proteobacteria	Gammaproteobacteria	Enterobacterales	Enterobacteriaceae	Klebsiella_B	Klebsiella_B aerogenes	578	3857700	26741	1	23	SAG	WSK003	Medium
WSK003-00036	64.5	0.5	Bacteria	Proteobacteria	Gammaproteobacteria	Enterobacterales	Enterobacteriaceae	Klebsiella_B	Klebsiella_B aerogenes	420	3169569	25114	3	17	SAG	WSK003	Medium
WSK003-00037	59.41	0.8	Bacteria	Proteobacteria	Gammaproteobacteria	Enterobacterales	Enterobacteriaceae	Klebsiella_B	Klebsiella_B aerogenes	392	2900056	31093	3	16	SAG	WSK003	Medium
WSK003-00038	68.27	0.67	Bacteria	Proteobacteria	Gammaproteobacteria	Enterobacterales	Enterobacteriaceae	Klebsiella_B	Klebsiella_B aerogenes	385	3498973	36574	2	13	SAG	WSK003	Medium
WSK003-00039	80.09	1.37	Bacteria	Proteobacteria	Gammaproteobacteria	Enterobacterales	Enterobacteriaceae	Klebsiella_B	Klebsiella_B aerogenes	501	4197600	36903	2	24	SAG	WSK003	Medium
WSK003-00040	53.96	1.07	Bacteria	Proteobacteria	Gammaproteobacteria	Enterobacterales	Enterobacteriaceae	Klebsiella_B	Klebsiella_B aerogenes	469	2648615	20682	2	16	SAG	WSK003	Medium
WSK003-00041	63.56	0.66	Bacteria	Proteobacteria	Gammaproteobacteria	Enterobacterales	Enterobacteriaceae	Klebsiella_B	Klebsiella_B aerogenes	427	3281854	37007	2	20	SAG	WSK003	Medium
WSK003-00042	61.97	0.53	Bacteria	Proteobacteria	Gammaproteobacteria	Enterobacterales	Enterobacteriaceae	Klebsiella_B	Klebsiella_B aerogenes	354	2981611	30330	2	18	SAG	WSK003	Medium
WSK003-00043	63.13	0.77	Bacteria	Proteobacteria	Gammaproteobacteria	Enterobacterales	Enterobacteriaceae	Klebsiella_B	Klebsiella_B aerogenes	458	3155788	29294	2	18	SAG	WSK003	Medium
WSK003-00044	77	0.18	Bacteria	Proteobacteria	Gammaproteobacteria	Enterobacterales	Enterobacteriaceae	Klebsiella_B	Klebsiella_B aerogenes	378	3943207	39282	2	22	SAG	WSK003	Medium
WSK003-00045	72.35	0.71	Bacteria	Proteobacteria	Gammaproteobacteria	Enterobacterales	Enterobacteriaceae	Klebsiella_B	Klebsiella_B aerogenes	462	3646886	30586	2	15	SAG	WSK003	Medium
WSK003-00046	58.81	0.39	Bacteria	Proteobacteria	Gammaproteobacteria	Enterobacterales	Enterobacteriaceae	Klebsiella_B	Klebsiella_B aerogenes	331	3157096	35799	3	25	SAG	WSK003	Medium
WSK003-00047	61.34	0.44	Bacteria	Proteobacteria	Gammaproteobacteria	Enterobacterales	Enterobacteriaceae	Klebsiella_B	Klebsiella_B aerogenes	420	3462963	28820	3	14	SAG	WSK003	Medium
WSK003-00048	74.69	0.56	Bacteria	Proteobacteria	Gammaproteobacteria	Enterobacterales	Enterobacteriaceae	Klebsiella_B	Klebsiella_B aerogenes	398	3981295	35866	2	22	SAG	WSK003	Medium
WSK003-00049	60.64	0.72	Bacteria	Proteobacteria	Gammaproteobacteria	Enterobacterales	Enterobacteriaceae	Klebsiella_B	Klebsiella_B aerogenes	412	3039876	26167	2	21	SAG	WSK003	Medium
WSK003-00050	84.18	1.03	Bacteria	Proteobacteria	Gammaproteobacteria	Enterobacterales	Enterobacteriaceae	Klebsiella_B	Klebsiella_B aerogenes	353	4226624	59238	2	19	SAG	WSK003	Medium
WSK003-00051	66.43	0.67	Bacteria	Proteobacteria	Gammaproteobacteria	Enterobacterales	Enterobacteriaceae	Klebsiella_B	Klebsiella_B aerogenes	398	3505872	33958	2	18	SAG	WSK003	Medium
WSK003-00053	57.08	0.45	Bacteria	Proteobacteria	Gammaproteobacteria	Enterobacterales	Enterobacteriaceae	Klebsiella_B	Klebsiella_B aerogenes	367	2978594	27055	2	20	SAG	WSK003	Medium
WSK003-00054	75.95	1.09	Bacteria	Proteobacteria	Gammaproteobacteria	Enterobacterales	Enterobacteriaceae	Klebsiella_B	Klebsiella_B aerogenes	411	3958650	33123	2	24	SAG	WSK003	Medium
WSK003-00055	67.54	1.25	Bacteria	Proteobacteria	Gammaproteobacteria	Enterobacterales	Enterobacteriaceae	Klebsiella_B	Klebsiella_B aerogenes	498	3267019	21811	2	23	SAG	WSK003	Medium
WSK003-00057	63.82	0.25	Bacteria	Proteobacteria	Gammaproteobacteria	Enterobacterales	Enterobacteriaceae	Klebsiella_B	Klebsiella_B aerogenes	316	3264831	36903	NA	23	SAG	WSK003	Medium
WSK003-00058	72.04	1.08	Bacteria	Proteobacteria	Gammaproteobacteria	Enterobacterales	Enterobacteriaceae	Klebsiella_B	Klebsiella_B aerogenes	473	3595599	33123	2	26	SAG	WSK003	Medium
WSK003-00059	69.01	0.43	Bacteria	Proteobacteria	Gammaproteobacteria	Enterobacterales	Enterobacteriaceae	Klebsiella_B	Klebsiella_B aerogenes	513	3611565	24603	2	21	SAG	WSK003	Medium
WSK003-00060	65.22	0.82	Bacteria	Proteobacteria	Gammaproteobacteria	Enterobacterales	Enterobacteriaceae	Klebsiella_B	Klebsiella_B aerogenes	405	3319207	32525	2	19	SAG	WSK003	Medium
WSK003-00061	87.16	0.65	Bacteria	Proteobacteria	Gammaproteobacteria	Enterobacterales	Enterobacteriaceae	Klebsiella_B	Klebsiella_B aerogenes	351	4416564	44632	3	23	SAG	WSK003	Medium
WSK003-00062	53.97	0.9	Bacteria	Proteobacteria	Gammaproteobacteria	Enterobacterales	Enterobacteriaceae	Klebsiella_B	Klebsiella_B aerogenes	412	2729449	19115	2	17	SAG	WSK003	Medium
WSK003-00063	88.66	0.48	Bacteria	Firmicutes	Bacilli	Staphylococcales	Staphylococcaceae	Staphylococcus	Staphylococcus capitis	132	2221448	65980	3	8	SAG	WSK003	Medium
WSK003-00064	61.91	0.88	Bacteria	Proteobacteria	Gammaproteobacteria	Enterobacterales	Enterobacteriaceae	Klebsiella_B	Klebsiella_B aerogenes	475	3234282	33186	3	27	SAG	WSK003	Medium
WSK003-00065	73.35	0.55	Bacteria	Proteobacteria	Gammaproteobacteria	Enterobacterales	Enterobacteriaceae	Klebsiella_B	Klebsiella_B aerogenes	370	3881152	40562	2	20	SAG	WSK003	Medium
WSK003-00066	65.14	0.96	Bacteria	Proteobacteria	Gammaproteobacteria	Enterobacterales	Enterobacteriaceae	Klebsiella_B	Klebsiella_B aerogenes	398	3265141	38237	2	19	SAG	WSK003	Medium
WSK003-00067	52.73	1.06	Bacteria	Proteobacteria	Gammaproteobacteria	Enterobacterales	Enterobacteriaceae	Klebsiella_B	Klebsiella_B aerogenes	360	2688021	21468	2	19	SAG	WSK003	Medium
WSK003-00068	67.36	0.19	Bacteria	Proteobacteria	Gammaproteobacteria	Enterobacterales	Enterobacteriaceae	Klebsiella_B	Klebsiella_B aerogenes	395	3338997	31700	2	21	SAG	WSK003	Medium
WSK003-00070	63.25	0.22	Bacteria	Proteobacteria	Gammaproteobacteria	Enterobacterales	Enterobacteriaceae	Klebsiella_B	Klebsiella_B aerogenes	345	3239054	34020	2	23	SAG	WSK003	Medium
WSK003-00071	79.87	0.88	Bacteria	Proteobacteria	Gammaproteobacteria	Enterobacterales	Enterobacteriaceae	Klebsiella_B	Klebsiella_B aerogenes	417	4161600	40942	1	24	SAG	WSK003	Medium
WSK003-00072	66.27	1.2	Bacteria	Proteobacteria	Gammaproteobacteria	Enterobacterales	Enterobacteriaceae	Klebsiella_B	Klebsiella_B aerogenes	452	3337525	27545	2	16	SAG	WSK003	Medium
WSK003-00073	77.74	1.18	Bacteria	Proteobacteria	Gammaproteobacteria	Enterobacterales	Enterobacteriaceae	Klebsiella_B	Klebsiella_B aerogenes	480	4055588	37983	3	20	SAG	WSK003	Medium
WSK003-00074	91.62	0.49	Bacteria	Proteobacteria	Gammaproteobacteria	Enterobacterales	Enterobacteriaceae	Klebsiella_B	Klebsiella_B aerogenes	434	4643718	34362	2	23	SAG	WSK003	High
WSK003-00075	74.16	0.97	Bacteria	Proteobacteria	Gammaproteobacteria	Enterobacterales	Enterobacteriaceae	Klebsiella_B	Klebsiella_B aerogenes	519	4030016	28598	2	22	SAG	WSK003	Medium
WSK003-00076	70.98	0.63	Bacteria	Proteobacteria	Gammaproteobacteria	Enterobacterales	Enterobacteriaceae	Klebsiella_B	Klebsiella_B aerogenes	369	3502581	34898	2	24	SAG	WSK003	Medium
WSK003-00077	66.65	1.26	Bacteria	Proteobacteria	Gammaproteobacteria	Enterobacterales	Enterobacteriaceae	Klebsiella_B	Klebsiella_B aerogenes	432	3634710	39516	2	20	SAG	WSK003	Medium
WSK003-00078	57.86	0.58	Bacteria	Proteobacteria	Gammaproteobacteria	Enterobacterales	Enterobacteriaceae	Klebsiella_B	Klebsiella_B aerogenes	416	3074366	24285	2	16	SAG	WSK003	Medium
WSK003-00079	61.62	0.55	Bacteria	Proteobacteria	Gammaproteobacteria	Enterobacterales	Enterobacteriaceae	Klebsiella_B	Klebsiella_B aerogenes	482	3332809	27019	2	21	SAG	WSK003	Medium
WSK003-00080	44.76	0.71	Bacteria	Proteobacteria	Gammaproteobacteria	Enterobacterales	Enterobacteriaceae	Klebsiella_B	Klebsiella_B aerogenes	418	2498464	21827	2	24	SAG	WSK003	Low
WSK003-00081	43.1	0	Bacteria	Proteobacteria	Gammaproteobacteria	Enterobacterales	Enterobacteriaceae	Klebsiella_B	Klebsiella_B aerogenes	351	3109821	35919	2	17	SAG	WSK003	Low
WSK003-00082	54.67	0.56	Bacteria	Proteobacteria	Gammaproteobacteria	Enterobacterales	Enterobacteriaceae	Klebsiella_B	Klebsiella_B aerogenes	396	3015672	29317	2	22	SAG	WSK003	Medium
WSK003-00083	64.92	0.31	Bacteria	Proteobacteria	Gammaproteobacteria	Enterobacterales	Enterobacteriaceae	Klebsiella_B	Klebsiella_B aerogenes	484	3573603	28820	2	21	SAG	WSK003	Medium
WSK003-00084	87.14	1.07	Bacteria	Proteobacteria	Gammaproteobacteria	Enterobacterales	Enterobacteriaceae	Klebsiella_B	Klebsiella_B aerogenes	433	4439258	35624	2	24	SAG	WSK003	Medium
WSK003-00086	43.67	0	Bacteria	Proteobacteria	Gammaproteobacteria	Enterobacterales	Enterobacteriaceae	Klebsiella_B	Klebsiella_B aerogenes	407	3272900	27958	3	24	SAG	WSK003	Low
WSK003-00087	61.57	1.28	Bacteria	Proteobacteria	Gammaproteobacteria	Enterobacterales	Enterobacteriaceae	Klebsiella_B	Klebsiella_B aerogenes	580	3157981	16730	2	18	SAG	WSK003	Medium
WSK003-00088	60.56	0.21	Bacteria	Proteobacteria	Gammaproteobacteria	Enterobacterales	Enterobacteriaceae	Klebsiella_B	Klebsiella_B aerogenes	367	2929567	35491	2	21	SAG	WSK003	Medium
WSK003-00089	60.74	0.48	Bacteria	Proteobacteria	Gammaproteobacteria	Enterobacterales	Enterobacteriaceae	Klebsiella_B	Klebsiella_B aerogenes	398	3117277	30471	2	21	SAG	WSK003	Medium
WSK003-00090	56.57	0.21	Bacteria	Proteobacteria	Gammaproteobacteria	Enterobacterales	Enterobacteriaceae	Klebsiella_B	Klebsiella_B aerogenes	340	3039249	33717	2	19	SAG	WSK003	Medium
WSK003-00091	78.51	0.99	Bacteria	Proteobacteria	Gammaproteobacteria	Enterobacterales	Enterobacteriaceae	Klebsiella_B	Klebsiella_B aerogenes	451	3751067	29697	2	20	SAG	WSK003	Medium
WSK003-00092	55.41	0.95	Bacteria	Proteobacteria	Gammaproteobacteria	Enterobacterales	Enterobacteriaceae	Klebsiella_B	Klebsiella_B aerogenes	372	2630465	25975	3	16	SAG	WSK003	Medium
WSK003-00093	72.13	0.69	Bacteria	Proteobacteria	Gammaproteobacteria	Enterobacterales	Enterobacteriaceae	Klebsiella_B	Klebsiella_B aerogenes	421	3551934	31431	3	19	SAG	WSK003	Medium
WSK003-00094	87.45	0.72	Bacteria	Proteobacteria	Gammaproteobacteria	Enterobacterales	Enterobacteriaceae	Klebsiella_B	Klebsiella_B aerogenes	406	4558466	41528	3	23	SAG	WSK003	Medium
WSK003-00096	99.97	0.33	Bacteria	Proteobacteria	Gammaproteobacteria	Enterobacterales	Enterobacteriaceae	Escherichia	Escherichia flexneri	154	4625909	60338	2	28	SAG	WSK003	High
WSK004-00001	59.66	1.72	Bacteria	Firmicutes	Bacilli	Staphylococcales	Staphylococcaceae	Staphylococcus	Staphylococcus epidermidis	157	1498221	26362	3	10	SAG	WSK004	Medium
WSK004-00002	99.14	0	Bacteria	Proteobacteria	Gammaproteobacteria	Pseudomonadales	Moraxellaceae	Moraxella_A	Moraxella_A osloensis_A	90	2697135	138937	2	29	SAG	WSK004	High
WSK004-00003	36.21	0	Bacteria	Firmicutes	Bacilli	Staphylococcales	Staphylococcaceae	Staphylococcus	Staphylococcus epidermidis	109	753383	22495	3	13	SAG	WSK004	Low
WSK004-00004	99.34	0.66	Bacteria	Actinobacteriota	Actinomycetia	Actinomycetales	Micrococcaceae	Rothia	Rothia sp001683935	48	2332496	101422	4	39	SAG	WSK004	High
WSK004-00005	75.27	1.36	Bacteria	Firmicutes	Bacilli	Staphylococcales	Staphylococcaceae	Staphylococcus	Staphylococcus warneri	216	1897807	20901	3	9	SAG	WSK004	Medium
WSK004-00006	64.41	0.26	Bacteria	Firmicutes	Bacilli	Staphylococcales	Staphylococcaceae	Staphylococcus	Staphylococcus epidermidis	198	1609223	23902	3	10	SAG	WSK004	Medium
WSK004-00009	93.38	0.02	Bacteria	Firmicutes	Bacilli	Staphylococcales	Staphylococcaceae	Staphylococcus	Staphylococcus epidermidis	166	2253999	43756	2	5	SAG	WSK004	High
WSK004-00010	72.73	0.71	Bacteria	Firmicutes	Bacilli	Staphylococcales	Staphylococcaceae	Staphylococcus	Staphylococcus warneri	191	1806681	29190	3	3	SAG	WSK004	Medium
WSK004-00013	76	0.77	Bacteria	Firmicutes	Bacilli	Staphylococcales	Staphylococcaceae	Staphylococcus	Staphylococcus epidermidis	201	1915638	24860	2	6	SAG	WSK004	Medium
WSK004-00014	50.14	1.15	Bacteria	Firmicutes	Bacilli	Staphylococcales	Staphylococcaceae	Staphylococcus	Staphylococcus epidermidis	215	1339075	12767	4	5	SAG	WSK004	Medium
WSK004-00016	69.39	1.17	Bacteria	Firmicutes	Bacilli	Staphylococcales	Staphylococcaceae	Staphylococcus	Staphylococcus epidermidis	226	1465621	16057	3	6	SAG	WSK004	Medium
WSK004-00017	69.67	0	Bacteria	Firmicutes	Bacilli	Staphylococcales	Staphylococcaceae	Staphylococcus	Staphylococcus epidermidis	151	1844569	34602	3	11	SAG	WSK004	Medium
WSK004-00018	94.66	0.28	Bacteria	Firmicutes	Bacilli	Staphylococcales	Staphylococcaceae	Staphylococcus	Staphylococcus epidermidis	142	2308031	41812	2	7	SAG	WSK004	High
WSK004-00022	58.12	0.25	Bacteria	Firmicutes	Bacilli	Staphylococcales	Staphylococcaceae	Staphylococcus	Staphylococcus epidermidis	241	1555780	19261	3	11	SAG	WSK004	Medium
WSK004-00023	83.01	0	Bacteria	Proteobacteria	Gammaproteobacteria	Pseudomonadales	Moraxellaceae	Moraxella_A	Moraxella_A osloensis_A	371	2614705	21561	3	30	SAG	WSK004	Medium
WSK004-00024	93.97	0.1	Bacteria	Proteobacteria	Gammaproteobacteria	Pseudomonadales	Moraxellaceae	Moraxella_A	Moraxella_A osloensis_A	237	2677566	39492	3	30	SAG	WSK004	High
WSK004-00026	79.18	0.17	Bacteria	Firmicutes	Bacilli	Staphylococcales	Staphylococcaceae	Staphylococcus	Staphylococcus epidermidis	140	2006080	50239	3	9	SAG	WSK004	Medium
WSK004-00028	72.28	0.12	Bacteria	Firmicutes	Bacilli	Staphylococcales	Staphylococcaceae	Staphylococcus	Staphylococcus epidermidis	199	1914767	32647	3	9	SAG	WSK004	Medium
WSK004-00029	62.07	0	Bacteria	Firmicutes	Bacilli	Staphylococcales	Staphylococcaceae	Staphylococcus	Staphylococcus epidermidis	187	1479327	20953	3	6	SAG	WSK004	Medium
WSK004-00030	8.33	0	NA	NA	NA	NA	NA	NA	NA	57	487781	23154	3	3	SAG	WSK004	Low
WSK004-00031	79.81	0	Bacteria	Proteobacteria	Gammaproteobacteria	Pseudomonadales	Moraxellaceae	Moraxella_A	Moraxella_A osloensis_A	186	1978770	37119	3	22	SAG	WSK004	Medium
WSK004-00032	96.31	0.75	Bacteria	Proteobacteria	Gammaproteobacteria	Pseudomonadales	Moraxellaceae	Moraxella_A	Moraxella_A osloensis_A	178	2635323	51653	3	30	SAG	WSK004	High
WSK004-00033	99.71	0.1	Bacteria	Proteobacteria	Gammaproteobacteria	Pseudomonadales	Moraxellaceae	Moraxella_A	Moraxella_A osloensis_A	96	2691646	74450	3	29	SAG	WSK004	High
WSK004-00034	73.21	0.22	Bacteria	Firmicutes	Bacilli	Staphylococcales	Staphylococcaceae	Staphylococcus	Staphylococcus epidermidis	158	1917040	30008	3	6	SAG	WSK004	Medium
WSK004-00035	61.03	0.23	Bacteria	Firmicutes	Bacilli	Staphylococcales	Staphylococcaceae	Staphylococcus	Staphylococcus epidermidis	174	1649100	34661	3	19	SAG	WSK004	Medium
WSK004-00036	91.95	0.57	Bacteria	Proteobacteria	Gammaproteobacteria	Pseudomonadales	Moraxellaceae	Moraxella_A	Moraxella_A osloensis_A	147	2284267	55820	4	26	SAG	WSK004	High
WSK004-00037	44.87	3.45	Bacteria	Firmicutes	Bacilli	Staphylococcales	Staphylococcaceae	Staphylococcus	Staphylococcus warneri	235	1258626	11011	1	2	SAG	WSK004	Low
WSK004-00039	87.96	0.01	Bacteria	Firmicutes	Bacilli	Staphylococcales	Staphylococcaceae	Staphylococcus	Staphylococcus epidermidis	153	2200604	48541	2	7	SAG	WSK004	Medium
WSK004-00043	98.85	0.1	Bacteria	Proteobacteria	Gammaproteobacteria	Pseudomonadales	Moraxellaceae	Moraxella_A	Moraxella_A osloensis_A	119	2747556	62301	2	29	SAG	WSK004	High
WSK004-00044	89.58	0.49	Bacteria	Firmicutes	Bacilli	Staphylococcales	Staphylococcaceae	Staphylococcus	Staphylococcus epidermidis	199	2262453	44506	2	10	SAG	WSK004	Medium
WSK004-00045	37.07	0	Bacteria	Actinobacteriota	Actinomycetia	Propionibacteriales	Propionibacteriaceae	Cutibacterium	Cutibacterium acnes	229	1172159	13018	NA	23	SAG	WSK004	Low
WSK004-00047	85.62	0.91	Bacteria	Proteobacteria	Gammaproteobacteria	Pseudomonadales	Moraxellaceae	Moraxella_A	Moraxella_A osloensis_A	166	2333694	49930	2	25	SAG	WSK004	Medium
WSK004-00048	52.74	0.18	Bacteria	Firmicutes	Bacilli	Staphylococcales	Staphylococcaceae	Staphylococcus	Staphylococcus epidermidis	169	1492110	30595	3	10	SAG	WSK004	Medium
WSK004-00049	85.06	0.02	Bacteria	Firmicutes	Bacilli	Staphylococcales	Staphylococcaceae	Staphylococcus	Staphylococcus epidermidis	212	2112759	32675	4	21	SAG	WSK004	Medium
WSK004-00050	59.31	0.61	Bacteria	Proteobacteria	Gammaproteobacteria	Pseudomonadales	Moraxellaceae	Moraxella_A	Moraxella_A osloensis_A	382	1943212	15646	3	12	SAG	WSK004	Medium
WSK004-00051	51.72	1.72	Bacteria	Firmicutes	Bacilli	Staphylococcales	Staphylococcaceae	Staphylococcus	Staphylococcus epidermidis	116	1272490	32469	2	5	SAG	WSK004	Medium
WSK004-00052	81.51	0	Bacteria	Proteobacteria	Gammaproteobacteria	Pseudomonadales	Moraxellaceae	Moraxella_A	Moraxella_A osloensis_A	169	2070171	45840	2	26	SAG	WSK004	Medium
WSK004-00053	99.71	0	Bacteria	Proteobacteria	Gammaproteobacteria	Pseudomonadales	Moraxellaceae	Moraxella_A	Moraxella_A osloensis_A	81	2698611	111388	2	29	SAG	WSK004	High
WSK004-00054	80.38	0.43	Bacteria	Firmicutes	Bacilli	Staphylococcales	Staphylococcaceae	Staphylococcus	Staphylococcus epidermidis	209	2111053	28132	2	8	SAG	WSK004	Medium
WSK004-00056	67.91	0	Bacteria	Proteobacteria	Gammaproteobacteria	Pseudomonadales	Moraxellaceae	Moraxella_A	Moraxella_A osloensis_A	151	1883888	45100	3	28	SAG	WSK004	Medium
WSK004-00057	96.55	0	Bacteria	Proteobacteria	Gammaproteobacteria	Pseudomonadales	Moraxellaceae	Moraxella_A	Moraxella_A osloensis_A	119	2673503	90359	3	31	SAG	WSK004	High
WSK004-00058	97.41	0	Bacteria	Proteobacteria	Gammaproteobacteria	Pseudomonadales	Moraxellaceae	Moraxella_A	Moraxella_A osloensis_A	122	2652536	93789	2	29	SAG	WSK004	High
WSK004-00059	91.95	0.3	Bacteria	Firmicutes	Bacilli	Staphylococcales	Staphylococcaceae	Staphylococcus	Staphylococcus epidermidis	169	2238223	31198	3	19	SAG	WSK004	High
WSK004-00060	91.67	0.86	Bacteria	Proteobacteria	Gammaproteobacteria	Pseudomonadales	Moraxellaceae	Moraxella_A	Moraxella_A osloensis_A	209	2577788	37725	3	32	SAG	WSK004	High
WSK004-00061	92.03	0.73	Bacteria	Proteobacteria	Gammaproteobacteria	Pseudomonadales	Moraxellaceae	Moraxella_A	Moraxella_A osloensis_A	180	2355609	56730	2	29	SAG	WSK004	High
WSK004-00062	99.14	0	Bacteria	Proteobacteria	Gammaproteobacteria	Pseudomonadales	Moraxellaceae	Moraxella_A	Moraxella_A osloensis_A	110	2681165	91432	3	30	SAG	WSK004	High
WSK004-00064	97.15	0	Bacteria	Proteobacteria	Gammaproteobacteria	Pseudomonadales	Moraxellaceae	Moraxella_A	Moraxella_A osloensis_A	125	2668897	91259	3	29	SAG	WSK004	High
WSK004-00065	53.45	0	Bacteria	Firmicutes	Bacilli	Staphylococcales	Staphylococcaceae	Staphylococcus	Staphylococcus epidermidis	331	1595698	11710	2	4	SAG	WSK004	Medium
WSK004-00066	77.92	0.16	Bacteria	Firmicutes	Bacilli	Staphylococcales	Staphylococcaceae	Staphylococcus	Staphylococcus epidermidis	211	1957254	29227	2	17	SAG	WSK004	Medium
WSK004-00067	80.95	0.28	Bacteria	Firmicutes	Bacilli	Staphylococcales	Staphylococcaceae	Staphylococcus	Staphylococcus epidermidis	360	2009058	11156	3	6	SAG	WSK004	Medium
WSK004-00068	99.71	0.1	Bacteria	Proteobacteria	Gammaproteobacteria	Pseudomonadales	Moraxellaceae	Moraxella_A	Moraxella_A osloensis_A	122	2753210	60978	3	29	SAG	WSK004	High
WSK004-00072	72.79	0	Bacteria	Firmicutes	Bacilli	Staphylococcales	Staphylococcaceae	Staphylococcus	Staphylococcus epidermidis	159	1678785	25357	2	9	SAG	WSK004	Medium
WSK004-00073	89.25	0.83	Bacteria	Firmicutes	Bacilli	Staphylococcales	Staphylococcaceae	Staphylococcus	Staphylococcus epidermidis	160	2260081	49927	4	10	SAG	WSK004	Medium
WSK004-00074	99.71	0.1	Bacteria	Proteobacteria	Gammaproteobacteria	Pseudomonadales	Moraxellaceae	Moraxella_A	Moraxella_A osloensis_A	113	2757436	76053	3	32	SAG	WSK004	High
WSK004-00075	95.16	0	Bacteria	Proteobacteria	Gammaproteobacteria	Pseudomonadales	Moraxellaceae	Moraxella_A	Moraxella_A osloensis_A	146	2665126	72416	3	28	SAG	WSK004	High
WSK004-00076	79.61	0.1	Bacteria	Firmicutes	Bacilli	Staphylococcales	Staphylococcaceae	Staphylococcus	Staphylococcus epidermidis	202	2060977	23952	2	13	SAG	WSK004	Medium
WSK004-00077	89.39	0	Bacteria	Firmicutes	Bacilli	Staphylococcales	Staphylococcaceae	Staphylococcus	Staphylococcus epidermidis	132	2217936	57481	2	6	SAG	WSK004	Medium
WSK004-00078	72.89	0.13	Bacteria	Firmicutes	Bacilli	Staphylococcales	Staphylococcaceae	Staphylococcus	Staphylococcus epidermidis	228	1774559	14980	3	7	SAG	WSK004	Medium
WSK004-00079	98.28	0.1	Bacteria	Proteobacteria	Gammaproteobacteria	Pseudomonadales	Moraxellaceae	Moraxella_A	Moraxella_A osloensis_A	130	2581878	65927	5	31	SAG	WSK004	High
WSK004-00080	84.17	0.2	Bacteria	Firmicutes	Bacilli	Staphylococcales	Staphylococcaceae	Staphylococcus	Staphylococcus epidermidis	155	2116169	36603	2	8	SAG	WSK004	Medium
WSK004-00081	4.17	0	NA	NA	NA	NA	NA	NA	NA	114	682430	10722	3	6	SAG	WSK004	Low
WSK004-00082	44.12	0	Bacteria	Firmicutes	Bacilli	Staphylococcales	Staphylococcaceae	Staphylococcus	Staphylococcus epidermidis	153	1547745	27782	3	12	SAG	WSK004	Low
WSK004-00084	86.81	0	Bacteria	Proteobacteria	Gammaproteobacteria	Pseudomonadales	Moraxellaceae	Moraxella_A	Moraxella_A osloensis_A	183	2355726	52476	3	25	SAG	WSK004	Medium
WSK004-00085	96.47	0	Bacteria	Proteobacteria	Gammaproteobacteria	Pseudomonadales	Moraxellaceae	Moraxella_A	Moraxella_A osloensis_A	121	2478382	99041	2	27	SAG	WSK004	High
WSK004-00087	83.14	0.24	Bacteria	Firmicutes	Bacilli	Staphylococcales	Staphylococcaceae	Staphylococcus	Staphylococcus epidermidis	143	1945377	48305	2	9	SAG	WSK004	Medium
WSK004-00088	83.23	1.03	Bacteria	Firmicutes	Bacilli	Staphylococcales	Staphylococcaceae	Staphylococcus	Staphylococcus epidermidis	192	1972834	28237	2	23	SAG	WSK004	Medium
WSK004-00089	98.91	0.1	Bacteria	Proteobacteria	Gammaproteobacteria	Pseudomonadales	Moraxellaceae	Moraxella_A	Moraxella_A osloensis_A	144	2732213	67310	3	24	SAG	WSK004	High
WSK004-00090	85.92	1.15	Bacteria	Proteobacteria	Gammaproteobacteria	Pseudomonadales	Moraxellaceae	Moraxella_A	Moraxella_A osloensis_A	214	2554176	48777	3	30	SAG	WSK004	Medium
WSK004-00091	96.26	0.14	Bacteria	Proteobacteria	Gammaproteobacteria	Pseudomonadales	Moraxellaceae	Moraxella_A	Moraxella_A osloensis_A	167	2680367	52723	2	23	SAG	WSK004	High
WSK004-00092	21.26	0	Bacteria	Actinobacteriota	Actinomycetia	Actinomycetales	Micrococcaceae	Kocuria		266	824287	6406	4	8	SAG	WSK004	Low
WSK004-00093	80.44	0.6	Bacteria	Firmicutes	Bacilli	Staphylococcales	Staphylococcaceae	Staphylococcus	Staphylococcus epidermidis	144	1992359	37355	2	9	SAG	WSK004	Medium
WSK004-00094	67.4	1.72	Bacteria	Proteobacteria	Gammaproteobacteria	Pseudomonadales	Moraxellaceae	Moraxella_A	Moraxella_A osloensis_A	251	1633155	18001	3	17	SAG	WSK004	Medium
WSK004-00096	99.91	0.36	Bacteria	Proteobacteria	Gammaproteobacteria	Enterobacterales	Enterobacteriaceae	Escherichia	Escherichia flexneri	175	4619766	49671	2	28	SAG	WSK004	High
WSK005-00001	95.88	0	Bacteria	Proteobacteria	Gammaproteobacteria	Pseudomonadales	Moraxellaceae	Moraxella_A	Moraxella_A osloensis_A	207	2609527	38484	3	29	SAG	WSK005	High
WSK005-00002	90.52	0.57	Bacteria	Proteobacteria	Gammaproteobacteria	Pseudomonadales	Moraxellaceae	Moraxella_A	Moraxella_A osloensis_A	230	2520363	34530	3	29	SAG	WSK005	High
WSK005-00003	96.79	0.1	Bacteria	Firmicutes	Bacilli	Staphylococcales	Staphylococcaceae	Staphylococcus	Staphylococcus epidermidis	131	2465495	50183	2	8	SAG	WSK005	High
WSK005-00005	89.89	0.1	Bacteria	Proteobacteria	Gammaproteobacteria	Pseudomonadales	Moraxellaceae	Moraxella_A	Moraxella_A osloensis_A	162	2539427	45371	3	28	SAG	WSK005	Medium
WSK005-00006	97.81	0	Bacteria	Proteobacteria	Gammaproteobacteria	Pseudomonadales	Moraxellaceae	Moraxella_A	Moraxella_A osloensis_A	120	2694222	61423	2	29	SAG	WSK005	High
WSK005-00007	90.95	0.1	Bacteria	Proteobacteria	Gammaproteobacteria	Pseudomonadales	Moraxellaceae	Moraxella_A	Moraxella_A osloensis_A	191	2487486	38783	3	29	SAG	WSK005	High
WSK005-00008	90.37	0.05	Bacteria	Proteobacteria	Gammaproteobacteria	Pseudomonadales	Moraxellaceae	Moraxella_A	Moraxella_A osloensis_A	272	2527137	22790	4	27	SAG	WSK005	High
WSK005-00009	98.56	0.29	Bacteria	Proteobacteria	Gammaproteobacteria	Pseudomonadales	Moraxellaceae	Moraxella_A	Moraxella_A osloensis_A	124	2701603	63366	3	30	SAG	WSK005	High
WSK005-00010	91.09	0.57	Bacteria	Proteobacteria	Gammaproteobacteria	Pseudomonadales	Moraxellaceae	Moraxella_A	Moraxella_A osloensis_A	187	2515130	34845	3	29	SAG	WSK005	High
WSK005-00011	96.26	0.71	Bacteria	Proteobacteria	Gammaproteobacteria	Pseudomonadales	Moraxellaceae	Moraxella_A	Moraxella_A osloensis_A	225	2660071	50785	3	27	SAG	WSK005	High
WSK005-00012	97.41	0.29	Bacteria	Proteobacteria	Gammaproteobacteria	Pseudomonadales	Moraxellaceae	Moraxella_A	Moraxella_A osloensis_A	138	2634898	73070	3	30	SAG	WSK005	High
WSK005-00014	99.43	0.67	Bacteria	Proteobacteria	Gammaproteobacteria	Pseudomonadales	Moraxellaceae	Moraxella_A	Moraxella_A osloensis_A	126	2673783	65576	2	29	SAG	WSK005	High
WSK005-00017	95.35	0.04	Bacteria	Proteobacteria	Gammaproteobacteria	Pseudomonadales	Moraxellaceae	Moraxella_A	Moraxella_A osloensis_A	142	2619837	64655	3	29	SAG	WSK005	High
WSK005-00018	97.41	0.18	Bacteria	Proteobacteria	Gammaproteobacteria	Pseudomonadales	Moraxellaceae	Moraxella_A	Moraxella_A osloensis_A	168	2683358	55527	3	29	SAG	WSK005	High
WSK005-00019	99.11	0.16	Bacteria	Proteobacteria	Gammaproteobacteria	Pseudomonadales	Moraxellaceae	Moraxella_A	Moraxella_A osloensis_A	125	2614571	75974	3	30	SAG	WSK005	High
WSK005-00020	99.71	0.67	Bacteria	Proteobacteria	Gammaproteobacteria	Pseudomonadales	Moraxellaceae	Moraxella_A	Moraxella_A osloensis_A	118	2569831	71791	3	31	SAG	WSK005	High
WSK005-00021	85.95	1.15	Bacteria	Proteobacteria	Gammaproteobacteria	Pseudomonadales	Moraxellaceae	Moraxella_A	Moraxella_A osloensis_A	235	2499527	31962	2	26	SAG	WSK005	Medium
WSK005-00022	98.85	0.1	Bacteria	Proteobacteria	Gammaproteobacteria	Pseudomonadales	Moraxellaceae	Moraxella_A	Moraxella_A osloensis_A	95	2643315	95858	3	30	SAG	WSK005	High
WSK005-00023	96.26	0	Bacteria	Proteobacteria	Gammaproteobacteria	Pseudomonadales	Moraxellaceae	Moraxella_A	Moraxella_A osloensis_A	188	2736666	47489	3	30	SAG	WSK005	High
WSK005-00024	93.01	0.34	Bacteria	Proteobacteria	Gammaproteobacteria	Pseudomonadales	Moraxellaceae	Moraxella_A	Moraxella_A osloensis_A	182	2626793	48406	3	24	SAG	WSK005	High
WSK005-00025	99.04	0.57	Bacteria	Proteobacteria	Gammaproteobacteria	Pseudomonadales	Moraxellaceae	Moraxella_A	Moraxella_A osloensis_A	123	2706483	46966	3	27	SAG	WSK005	High
WSK005-00026	99.1	0.29	Bacteria	Proteobacteria	Gammaproteobacteria	Pseudomonadales	Moraxellaceae	Moraxella_A	Moraxella_A osloensis_A	114	2679663	108732	3	30	SAG	WSK005	High
WSK005-00027	80.23	0	Bacteria	Proteobacteria	Gammaproteobacteria	Pseudomonadales	Moraxellaceae	Moraxella_A	Moraxella_A osloensis_A	323	2437952	32405	3	27	SAG	WSK005	Medium
WSK005-00028	92.82	0.57	Bacteria	Proteobacteria	Gammaproteobacteria	Pseudomonadales	Moraxellaceae	Moraxella_A	Moraxella_A osloensis_A	173	2625249	44365	3	30	SAG	WSK005	High
WSK005-00029	87.45	1.18	Bacteria	Proteobacteria	Gammaproteobacteria	Pseudomonadales	Moraxellaceae	Moraxella_A	Moraxella_A osloensis_A	219	2348363	34065	3	26	SAG	WSK005	Medium
WSK005-00030	50.48	0.61	Bacteria	Proteobacteria	Gammaproteobacteria	Pseudomonadales	Moraxellaceae	Moraxella_A	Moraxella_A osloensis_A	649	1682402	3102	2	12	SAG	WSK005	Medium
WSK005-00031	94.97	0.67	Bacteria	Proteobacteria	Gammaproteobacteria	Pseudomonadales	Moraxellaceae	Moraxella_A	Moraxella_A osloensis_A	145	2620784	57394	3	29	SAG	WSK005	High
WSK005-00033	99.71	0	Bacteria	Proteobacteria	Gammaproteobacteria	Pseudomonadales	Moraxellaceae	Moraxella_A	Moraxella_A osloensis_A	114	2714546	62849	3	30	SAG	WSK005	High
WSK005-00034	99.71	0	Bacteria	Proteobacteria	Gammaproteobacteria	Pseudomonadales	Moraxellaceae	Moraxella_A	Moraxella_A osloensis_A	97	2723406	77917	3	27	SAG	WSK005	High
WSK005-00035	91.18	0.03	Bacteria	Proteobacteria	Gammaproteobacteria	Pseudomonadales	Moraxellaceae	Moraxella_A	Moraxella_A osloensis_A	246	2520366	32584	2	29	SAG	WSK005	High
WSK005-00036	85.78	0.57	Bacteria	Proteobacteria	Gammaproteobacteria	Pseudomonadales	Moraxellaceae	Moraxella_A	Moraxella_A osloensis_A	197	2295635	43299	3	26	SAG	WSK005	Medium
WSK005-00037	93.87	0	Bacteria	Proteobacteria	Gammaproteobacteria	Pseudomonadales	Moraxellaceae	Moraxella_A	Moraxella_A osloensis_A	137	2667253	55318	3	29	SAG	WSK005	High
WSK005-00038	99.71	0	Bacteria	Proteobacteria	Gammaproteobacteria	Pseudomonadales	Moraxellaceae	Moraxella_A	Moraxella_A osloensis_A	90	2758852	77917	3	29	SAG	WSK005	High
WSK005-00039	99.14	0	Bacteria	Proteobacteria	Gammaproteobacteria	Pseudomonadales	Moraxellaceae	Moraxella_A	Moraxella_A osloensis_A	115	2704887	95395	4	31	SAG	WSK005	High
WSK005-00040	97.59	0.1	Bacteria	Proteobacteria	Gammaproteobacteria	Pseudomonadales	Moraxellaceae	Moraxella_A	Moraxella_A osloensis_A	149	2622028	74362	3	27	SAG	WSK005	High
WSK005-00041	92.24	0.29	Bacteria	Proteobacteria	Gammaproteobacteria	Pseudomonadales	Moraxellaceae	Moraxella_A	Moraxella_A osloensis_A	181	2530584	47845	3	28	SAG	WSK005	High
WSK005-00042	87.14	0.13	Bacteria	Proteobacteria	Gammaproteobacteria	Pseudomonadales	Moraxellaceae	Moraxella_A	Moraxella_A osloensis_A	188	2368756	47666	3	21	SAG	WSK005	Medium
WSK005-00043	97.43	0.09	Bacteria	Firmicutes	Bacilli	Staphylococcales	Staphylococcaceae	Staphylococcus	Staphylococcus capitis	119	2335106	80114	2	15	SAG	WSK005	High
WSK005-00044	90.8	0.86	Bacteria	Proteobacteria	Gammaproteobacteria	Pseudomonadales	Moraxellaceae	Moraxella_A	Moraxella_A osloensis_A	238	2542320	35189	3	30	SAG	WSK005	High
WSK005-00045	99.39	0.1	Bacteria	Proteobacteria	Gammaproteobacteria	Pseudomonadales	Moraxellaceae	Moraxella_A	Moraxella_A osloensis_A	102	2609255	65281	3	30	SAG	WSK005	High
WSK005-00046	97.17	0.13	Bacteria	Proteobacteria	Gammaproteobacteria	Pseudomonadales	Moraxellaceae	Moraxella_A	Moraxella_A osloensis_A	125	2652213	83328	3	29	SAG	WSK005	High
WSK005-00047	98.28	0	Bacteria	Proteobacteria	Gammaproteobacteria	Pseudomonadales	Moraxellaceae	Moraxella_A	Moraxella_A osloensis_A	132	2802293	55910	3	29	SAG	WSK005	High
WSK005-00048	95.11	0	Bacteria	Proteobacteria	Gammaproteobacteria	Pseudomonadales	Moraxellaceae	Moraxella_A	Moraxella_A osloensis_A	150	2645863	55527	3	29	SAG	WSK005	High
WSK005-00049	92.82	0.57	Bacteria	Proteobacteria	Gammaproteobacteria	Pseudomonadales	Moraxellaceae	Moraxella_A	Moraxella_A osloensis_A	184	2599382	43235	4	30	SAG	WSK005	High
WSK005-00050	96.41	0.57	Bacteria	Proteobacteria	Gammaproteobacteria	Pseudomonadales	Moraxellaceae	Moraxella_A	Moraxella_A osloensis_A	196	2656017	36237	3	27	SAG	WSK005	High
WSK005-00051	90.74	0.1	Bacteria	Proteobacteria	Gammaproteobacteria	Pseudomonadales	Moraxellaceae	Moraxella_A	Moraxella_A osloensis_A	153	2491666	49583	3	27	SAG	WSK005	High
WSK005-00052	88.03	0.57	Bacteria	Proteobacteria	Gammaproteobacteria	Pseudomonadales	Moraxellaceae	Moraxella_A	Moraxella_A osloensis_A	160	2590976	62451	3	29	SAG	WSK005	Medium
WSK005-00054	93.44	0.13	Bacteria	Proteobacteria	Gammaproteobacteria	Pseudomonadales	Moraxellaceae	Moraxella_A	Moraxella_A osloensis_A	187	2685511	64598	3	29	SAG	WSK005	High
WSK005-00055	92.1	0.77	Bacteria	Proteobacteria	Gammaproteobacteria	Pseudomonadales	Moraxellaceae	Moraxella_A	Moraxella_A osloensis_A	198	2420500	48476	3	29	SAG	WSK005	High
WSK005-00056	99.71	0	Bacteria	Proteobacteria	Gammaproteobacteria	Pseudomonadales	Moraxellaceae	Moraxella_A	Moraxella_A osloensis_A	117	2709451	78712	3	29	SAG	WSK005	High
WSK005-00057	99.14	0.29	Bacteria	Proteobacteria	Gammaproteobacteria	Pseudomonadales	Moraxellaceae	Moraxella_A	Moraxella_A osloensis_A	122	2722624	58558	3	31	SAG	WSK005	High
WSK005-00058	96.84	0.57	Bacteria	Proteobacteria	Gammaproteobacteria	Pseudomonadales	Moraxellaceae	Moraxella_A	Moraxella_A osloensis_A	118	2697921	71194	3	29	SAG	WSK005	High
WSK005-00059	90.9	0.67	Bacteria	Proteobacteria	Gammaproteobacteria	Pseudomonadales	Moraxellaceae	Moraxella_A	Moraxella_A osloensis_A	219	2475525	34408	3	27	SAG	WSK005	High
WSK005-00060	90.8	0.1	Bacteria	Proteobacteria	Gammaproteobacteria	Pseudomonadales	Moraxellaceae	Moraxella_A	Moraxella_A osloensis_A	158	2524332	54272	3	25	SAG	WSK005	High
WSK005-00061	93.39	0.1	Bacteria	Proteobacteria	Gammaproteobacteria	Pseudomonadales	Moraxellaceae	Moraxella_A	Moraxella_A osloensis_A	175	2446089	42566	3	28	SAG	WSK005	High
WSK005-00062	67.82	1.53	Bacteria	Proteobacteria	Gammaproteobacteria	Pseudomonadales	Moraxellaceae	Moraxella_A		609	2130651	5676	2	20	SAG	WSK005	Medium
WSK005-00063	99.57	0.1	Bacteria	Proteobacteria	Gammaproteobacteria	Pseudomonadales	Moraxellaceae	Moraxella_A	Moraxella_A osloensis_A	99	2578667	59536	3	31	SAG	WSK005	High
WSK005-00064	97.41	0.03	Bacteria	Proteobacteria	Gammaproteobacteria	Pseudomonadales	Moraxellaceae	Moraxella_A	Moraxella_A osloensis_A	139	2659670	72254	4	29	SAG	WSK005	High
WSK005-00066	88.98	0	Bacteria	Proteobacteria	Gammaproteobacteria	Pseudomonadales	Moraxellaceae	Moraxella_A	Moraxella_A osloensis_A	200	2539757	43058	3	28	SAG	WSK005	Medium
WSK005-00067	97.7	1.15	Bacteria	Proteobacteria	Gammaproteobacteria	Pseudomonadales	Moraxellaceae	Moraxella_A	Moraxella_A osloensis_A	114	2666445	64410	3	29	SAG	WSK005	High
WSK005-00068	58.67	1.72	Bacteria	Proteobacteria	Gammaproteobacteria	Pseudomonadales	Moraxellaceae	Moraxella_A	Moraxella_A osloensis_A	586	1966358	5121	2	22	SAG	WSK005	Medium
WSK005-00069	99.16	0.9	Bacteria	Firmicutes	Bacilli	Staphylococcales	Staphylococcaceae	Staphylococcus	Staphylococcus capitis	105	2519205	90581	2	10	SAG	WSK005	High
WSK005-00070	87.88	0	Bacteria	Proteobacteria	Gammaproteobacteria	Pseudomonadales	Moraxellaceae	Moraxella_A	Moraxella_A osloensis_A	195	2722226	38865	3	25	SAG	WSK005	Medium
WSK005-00071	99.14	0.57	Bacteria	Proteobacteria	Gammaproteobacteria	Pseudomonadales	Moraxellaceae	Moraxella_A	Moraxella_A osloensis_A	113	2708413	63162	3	29	SAG	WSK005	High
WSK005-00072	97.99	0	Bacteria	Proteobacteria	Gammaproteobacteria	Pseudomonadales	Moraxellaceae	Moraxella_A	Moraxella_A osloensis_A	152	2648352	55527	3	31	SAG	WSK005	High
WSK005-00073	95.31	0.81	Bacteria	Firmicutes	Bacilli	Staphylococcales	Staphylococcaceae	Staphylococcus	Staphylococcus epidermidis	142	2317637	46533	2	8	SAG	WSK005	High
WSK005-00074	99.69	0.71	Bacteria	Proteobacteria	Gammaproteobacteria	Pseudomonadales	Moraxellaceae	Moraxella_A	Moraxella_A osloensis_A	116	2591865	82876	2	29	SAG	WSK005	High
WSK005-00075	99.71	0.57	Bacteria	Proteobacteria	Gammaproteobacteria	Pseudomonadales	Moraxellaceae	Moraxella_A	Moraxella_A osloensis_A	96	2723219	90501	4	29	SAG	WSK005	High
WSK005-00076	97.56	0.38	Bacteria	Proteobacteria	Gammaproteobacteria	Pseudomonadales	Moraxellaceae	Moraxella_A	Moraxella_A osloensis_A	130	2584642	61555	3	31	SAG	WSK005	High
WSK005-00077	97.84	0.57	Bacteria	Proteobacteria	Gammaproteobacteria	Pseudomonadales	Moraxellaceae	Moraxella_A	Moraxella_A osloensis_A	157	2661636	58558	3	29	SAG	WSK005	High
WSK005-00078	99.71	0.1	Bacteria	Proteobacteria	Gammaproteobacteria	Pseudomonadales	Moraxellaceae	Moraxella_A	Moraxella_A osloensis_A	78	2637485	136296	3	29	SAG	WSK005	High
WSK005-00079	90.04	0.14	Bacteria	Proteobacteria	Gammaproteobacteria	Pseudomonadales	Moraxellaceae	Moraxella_A	Moraxella_A osloensis_A	180	2710841	72773	3	27	SAG	WSK005	High
WSK005-00080	92.43	0	Bacteria	Proteobacteria	Gammaproteobacteria	Pseudomonadales	Moraxellaceae	Moraxella_A	Moraxella_A osloensis_A	157	2624165	58242	3	31	SAG	WSK005	High
WSK005-00081	96.35	0	Bacteria	Firmicutes	Bacilli	Staphylococcales	Staphylococcaceae	Staphylococcus	Staphylococcus epidermidis	117	2503036	66948	2	8	SAG	WSK005	High
WSK005-00082	98.71	0	Bacteria	Proteobacteria	Gammaproteobacteria	Pseudomonadales	Moraxellaceae	Moraxella_A	Moraxella_A osloensis_A	113	2699073	87123	3	30	SAG	WSK005	High
WSK005-00083	99.45	1.76	Bacteria	Firmicutes	Bacilli	Staphylococcales	Staphylococcaceae	Staphylococcus	Staphylococcus capitis	110	2470300	80767	2	9	SAG	WSK005	High
WSK005-00084	94.65	0.1	Bacteria	Proteobacteria	Gammaproteobacteria	Pseudomonadales	Moraxellaceae	Moraxella_A	Moraxella_A osloensis_A	161	2701379	65137	2	26	SAG	WSK005	High
WSK005-00085	98.56	0	Bacteria	Proteobacteria	Gammaproteobacteria	Pseudomonadales	Moraxellaceae	Moraxella_A	Moraxella_A osloensis_A	106	2702995	72556	3	26	SAG	WSK005	High
WSK005-00086	73.95	0.57	Bacteria	Proteobacteria	Gammaproteobacteria	Pseudomonadales	Moraxellaceae	Moraxella_A	Moraxella_A osloensis_A	223	2268715	39147	3	26	SAG	WSK005	Medium
WSK005-00087	92.21	0	Bacteria	Proteobacteria	Gammaproteobacteria	Pseudomonadales	Moraxellaceae	Moraxella_A	Moraxella_A osloensis_A	256	2533387	24130	3	20	SAG	WSK005	High
WSK005-00088	95.69	0.86	Bacteria	Proteobacteria	Gammaproteobacteria	Pseudomonadales	Moraxellaceae	Moraxella_A	Moraxella_A osloensis_A	128	2587527	59602	3	30	SAG	WSK005	High
WSK005-00089	96.43	0.57	Bacteria	Proteobacteria	Gammaproteobacteria	Pseudomonadales	Moraxellaceae	Moraxella_A	Moraxella_A osloensis_A	160	2654240	51252	2	29	SAG	WSK005	High
WSK005-00090	96.84	0	Bacteria	Proteobacteria	Gammaproteobacteria	Pseudomonadales	Moraxellaceae	Moraxella_A	Moraxella_A osloensis_A	129	2671188	58826	3	28	SAG	WSK005	High
WSK005-00091	94.2	0.48	Bacteria	Proteobacteria	Gammaproteobacteria	Pseudomonadales	Moraxellaceae	Moraxella_A	Moraxella_A osloensis_A	154	2628566	47558	3	29	SAG	WSK005	High
WSK005-00092	95.32	0.38	Bacteria	Proteobacteria	Gammaproteobacteria	Pseudomonadales	Moraxellaceae	Moraxella_A	Moraxella_A osloensis_A	174	2620196	57232	3	28	SAG	WSK005	High
WSK005-00093	99.14	0	Bacteria	Proteobacteria	Gammaproteobacteria	Pseudomonadales	Moraxellaceae	Moraxella_A	Moraxella_A osloensis_A	105	2720667	65174	3	29	SAG	WSK005	High
WSK005-00094	89.93	0.22	Bacteria	Proteobacteria	Gammaproteobacteria	Pseudomonadales	Moraxellaceae	Moraxella_A	Moraxella_A osloensis_A	317	2477912	20819	3	25	SAG	WSK005	Medium
WSK005-00096	99.63	0.54	Bacteria	Proteobacteria	Gammaproteobacteria	Enterobacterales	Enterobacteriaceae	Escherichia	Escherichia flexneri	232	4615798	36322	2	27	SAG	WSK005	High
WSK006-00001	5.58	0	Bacteria	Proteobacteria	Gammaproteobacteria	Pseudomonadales	Pseudomonadaceae	Pseudomonas_B		194	940878	16897	2	10	SAG	WSK006	Low
WSK006-00002	19.61	0.39	Bacteria	Proteobacteria	Gammaproteobacteria	Pseudomonadales	Pseudomonadaceae	Pseudomonas_B		324	1330785	9882	3	16	SAG	WSK006	Low
WSK006-00004	18.16	0.35	Bacteria	Proteobacteria	Gammaproteobacteria	Pseudomonadales	Pseudomonadaceae	Pseudomonas_B		330	1407995	10090	3	18	SAG	WSK006	Low
WSK006-00005	19.31	0.07	Bacteria	Proteobacteria	Gammaproteobacteria	Pseudomonadales	Pseudomonadaceae	Pseudomonas_B		320	1600638	16194	3	15	SAG	WSK006	Low
WSK006-00006	10.11	0.04	Bacteria	Proteobacteria	Gammaproteobacteria	Pseudomonadales	Pseudomonadaceae	Pseudomonas_B		273	1203518	10904	3	8	SAG	WSK006	Low
WSK006-00008	21.14	0	Bacteria	Proteobacteria	Gammaproteobacteria	Pseudomonadales	Pseudomonadaceae	Pseudomonas_B		404	1608765	10681	3	18	SAG	WSK006	Low
WSK006-00009	82.3	1.04	Bacteria	Firmicutes	Bacilli	Staphylococcales	Staphylococcaceae	Staphylococcus	Staphylococcus epidermidis	203	2046404	35979	2	8	SAG	WSK006	Medium
WSK006-00010	33.83	0.72	Bacteria	Proteobacteria	Gammaproteobacteria	Pseudomonadales	Pseudomonadaceae	Pseudomonas_B		470	2141669	10771	1	20	SAG	WSK006	Low
WSK006-00011	19.83	0	Bacteria	Proteobacteria	Gammaproteobacteria	Pseudomonadales	Pseudomonadaceae	Pseudomonas_B		400	1824376	12956	3	14	SAG	WSK006	Low
WSK006-00012	21.71	0.17	Bacteria	Proteobacteria	Gammaproteobacteria	Pseudomonadales	Pseudomonadaceae	Pseudomonas_B		270	1655080	18454	3	16	SAG	WSK006	Low
WSK006-00013	41.76	0.88	Bacteria	Proteobacteria	Gammaproteobacteria	Pseudomonadales	Pseudomonadaceae	Pseudomonas_B		573	2417278	10496	3	29	SAG	WSK006	Low
WSK006-00015	43.1	0	Bacteria	Proteobacteria	Gammaproteobacteria	Pseudomonadales	Pseudomonadaceae	Pseudomonas_B		374	1891609	13835	3	19	SAG	WSK006	Low
WSK006-00016	32.76	0	Bacteria	Proteobacteria	Gammaproteobacteria	Pseudomonadales	Pseudomonadaceae	Pseudomonas_B		337	1820097	16520	3	22	SAG	WSK006	Low
WSK006-00017	16.59	0.23	Bacteria	Proteobacteria	Gammaproteobacteria	Pseudomonadales	Pseudomonadaceae	Pseudomonas_B		299	1248212	9772	3	11	SAG	WSK006	Low
WSK006-00018	53.28	0	Bacteria	Proteobacteria	Gammaproteobacteria	Pseudomonadales	Pseudomonadaceae	Pseudomonas_B		592	2735541	9794	3	23	SAG	WSK006	Medium
WSK006-00019	43.04	0.8	Bacteria	Proteobacteria	Gammaproteobacteria	Pseudomonadales	Pseudomonadaceae	Pseudomonas_B	Pseudomonas_B oryzihabitans	479	2758163	18568	3	24	SAG	WSK006	Low
WSK006-00020	22.83	0.33	Bacteria	Proteobacteria	Gammaproteobacteria	Pseudomonadales	Pseudomonadaceae	Pseudomonas_B		403	1752517	9874	3	10	SAG	WSK006	Low
WSK006-00021	38.79	0.75	Bacteria	Proteobacteria	Gammaproteobacteria	Pseudomonadales	Pseudomonadaceae	Pseudomonas_B		508	2471976	11793	3	28	SAG	WSK006	Low
WSK006-00022	8.65	0.02	Bacteria	Proteobacteria	Gammaproteobacteria	Pseudomonadales	Pseudomonadaceae	Pseudomonas_B		212	1128805	13215	4	14	SAG	WSK006	Low
WSK006-00023	21.69	0.17	Bacteria	Proteobacteria	Gammaproteobacteria	Pseudomonadales	Pseudomonadaceae	Pseudomonas_B		394	1739252	11268	6	20	SAG	WSK006	Low
WSK006-00024	17.53	0.54	Bacteria	Proteobacteria	Gammaproteobacteria	Pseudomonadales	Pseudomonadaceae	Pseudomonas_B		312	1547475	15236	3	17	SAG	WSK006	Low
WSK006-00026	20.28	0.05	Bacteria	Proteobacteria	Gammaproteobacteria	Pseudomonadales	Pseudomonadaceae	Pseudomonas_B		339	1617765	13205	3	16	SAG	WSK006	Low
WSK006-00027	15.68	0.17	Bacteria	Proteobacteria	Gammaproteobacteria	Pseudomonadales	Pseudomonadaceae	Pseudomonas_B		309	1388525	9996	3	19	SAG	WSK006	Low
WSK006-00028	13.44	0.34	Bacteria	Proteobacteria	Gammaproteobacteria	Pseudomonadales	Pseudomonadaceae	Pseudomonas_B		292	1317926	13503	3	14	SAG	WSK006	Low
WSK006-00029	21.31	0.51	Bacteria	Proteobacteria	Gammaproteobacteria	Pseudomonadales	Pseudomonadaceae	Pseudomonas_B		279	1480883	13969	3	15	SAG	WSK006	Low
WSK006-00030	39.66	1.72	Bacteria	Proteobacteria	Gammaproteobacteria	Pseudomonadales	Pseudomonadaceae	Pseudomonas_B	Pseudomonas_B oryzihabitans	433	2353754	17949	3	19	SAG	WSK006	Low
WSK006-00031	36.8	0.5	Bacteria	Proteobacteria	Gammaproteobacteria	Pseudomonadales	Pseudomonadaceae	Pseudomonas_B		455	2377606	13257	3	23	SAG	WSK006	Low
WSK006-00033	24.58	1.19	Bacteria	Proteobacteria	Gammaproteobacteria	Pseudomonadales	Pseudomonadaceae	Pseudomonas_B		474	1876495	8503	3	23	SAG	WSK006	Low
WSK006-00034	52.59	0	Bacteria	Proteobacteria	Gammaproteobacteria	Pseudomonadales	Pseudomonadaceae	Pseudomonas_B	Pseudomonas_B oryzihabitans	482	2758764	20159	3	27	SAG	WSK006	Medium
WSK006-00035	21.84	0.22	Bacteria	Proteobacteria	Gammaproteobacteria	Pseudomonadales	Pseudomonadaceae	Pseudomonas_B		332	1579436	10850	3	15	SAG	WSK006	Low
WSK006-00037	12.88	0	Bacteria	Proteobacteria	Gammaproteobacteria	Pseudomonadales	Pseudomonadaceae	Pseudomonas_B		330	1305837	8933	3	9	SAG	WSK006	Low
WSK006-00038	52.59	0	Bacteria	Proteobacteria	Gammaproteobacteria	Pseudomonadales	Pseudomonadaceae	Pseudomonas_B		579	2356500	9234	4	19	SAG	WSK006	Medium
WSK006-00039	43.97	1.72	Bacteria	Proteobacteria	Gammaproteobacteria	Pseudomonadales	Pseudomonadaceae	Pseudomonas_B		497	2276054	11728	3	22	SAG	WSK006	Low
WSK006-00040	24.45	0	Bacteria	Proteobacteria	Gammaproteobacteria	Pseudomonadales	Pseudomonadaceae	Pseudomonas_B		269	1497036	19430	2	16	SAG	WSK006	Low
WSK006-00041	19.73	0.17	Bacteria	Proteobacteria	Gammaproteobacteria	Pseudomonadales	Pseudomonadaceae	Pseudomonas_B		317	1475353	13522	3	10	SAG	WSK006	Low
WSK006-00042	25.24	0	Bacteria	Proteobacteria	Gammaproteobacteria	Pseudomonadales	Pseudomonadaceae	Pseudomonas_B		302	1371214	13671	3	15	SAG	WSK006	Low
WSK006-00043	11.91	0.39	Bacteria	Proteobacteria	Gammaproteobacteria	Pseudomonadales	Pseudomonadaceae	Pseudomonas_B		220	1071236	13572	3	12	SAG	WSK006	Low
WSK006-00044	33.02	0.35	Bacteria	Proteobacteria	Gammaproteobacteria	Pseudomonadales	Pseudomonadaceae	Pseudomonas_B		409	2272709	16258	3	19	SAG	WSK006	Low
WSK006-00045	36.21	0	Bacteria	Proteobacteria	Gammaproteobacteria	Pseudomonadales	Pseudomonadaceae	Pseudomonas_B		377	1749325	10002	3	18	SAG	WSK006	Low
WSK006-00046	33	0.4	Bacteria	Proteobacteria	Gammaproteobacteria	Pseudomonadales	Pseudomonadaceae	Pseudomonas_B	Pseudomonas_B oryzihabitans	447	2384601	17194	3	22	SAG	WSK006	Low
WSK006-00048	25.75	0.67	Bacteria	Proteobacteria	Gammaproteobacteria	Pseudomonadales	Pseudomonadaceae	Pseudomonas_B		454	1866811	10111	3	10	SAG	WSK006	Low
WSK006-00050	38.53	0	Bacteria	Proteobacteria	Gammaproteobacteria	Pseudomonadales	Pseudomonadaceae	Pseudomonas_B		426	2313520	13348	3	19	SAG	WSK006	Low
WSK006-00051	28.84	0.61	Bacteria	Proteobacteria	Gammaproteobacteria	Pseudomonadales	Pseudomonadaceae	Pseudomonas_B		421	2014165	10681	3	16	SAG	WSK006	Low
WSK006-00052	63.53	0.42	Bacteria	Firmicutes	Bacilli	Staphylococcales	Staphylococcaceae	Staphylococcus	Staphylococcus aureus	212	1775233	22321	3	6	SAG	WSK006	Medium
WSK006-00053	10.56	0.18	Bacteria	Proteobacteria	Gammaproteobacteria	Pseudomonadales	Pseudomonadaceae	Pseudomonas_B		208	1040985	12956	3	8	SAG	WSK006	Low
WSK006-00055	35.74	0	Bacteria	Proteobacteria	Gammaproteobacteria	Pseudomonadales	Pseudomonadaceae	Pseudomonas_B		550	2196688	9174	3	25	SAG	WSK006	Low
WSK006-00056	82.29	0.04	Bacteria	Firmicutes	Bacilli	Staphylococcales	Staphylococcaceae	Staphylococcus	Staphylococcus aureus	198	2265452	34174	3	10	SAG	WSK006	Medium
WSK006-00057	73.47	0.71	Bacteria	Firmicutes	Bacilli	Staphylococcales	Staphylococcaceae	Staphylococcus	Staphylococcus aureus	190	2121483	31443	3	5	SAG	WSK006	Medium
WSK006-00058	27.59	0	Bacteria	Proteobacteria	Gammaproteobacteria	Pseudomonadales	Pseudomonadaceae	Pseudomonas_B		373	1619666	10835	3	21	SAG	WSK006	Low
WSK006-00059	17.24	0	Bacteria	Proteobacteria	Gammaproteobacteria	Pseudomonadales	Pseudomonadaceae	Pseudomonas_B		290	1226846	10481	3	13	SAG	WSK006	Low
WSK006-00060	31.35	0.51	Bacteria	Proteobacteria	Gammaproteobacteria	Pseudomonadales	Pseudomonadaceae	Pseudomonas_B		415	2296984	16331	3	25	SAG	WSK006	Low
WSK006-00061	45.76	0.35	Bacteria	Proteobacteria	Gammaproteobacteria	Pseudomonadales	Pseudomonadaceae	Pseudomonas_B	Pseudomonas_B oryzihabitans	472	2460834	15169	3	23	SAG	WSK006	Low
WSK006-00062	49.5	1.04	Bacteria	Proteobacteria	Gammaproteobacteria	Pseudomonadales	Pseudomonadaceae	Pseudomonas_B	Pseudomonas_B oryzihabitans	528	2707658	14681	3	24	SAG	WSK006	Low
WSK006-00063	45.83	1	Bacteria	Proteobacteria	Gammaproteobacteria	Pseudomonadales	Pseudomonadaceae	Pseudomonas_B	Pseudomonas_B oryzihabitans	467	2583786	16598	3	23	SAG	WSK006	Low
WSK006-00064	70.6	0.1	Bacteria	Firmicutes	Bacilli	Staphylococcales	Staphylococcaceae	Staphylococcus	Staphylococcus aureus	161	1898513	36639	3	14	SAG	WSK006	Medium
WSK006-00065	38.4	0	Bacteria	Proteobacteria	Gammaproteobacteria	Pseudomonadales	Pseudomonadaceae	Pseudomonas_B		490	1955756	8394	2	21	SAG	WSK006	Low
WSK006-00066	29.31	0	Bacteria	Proteobacteria	Gammaproteobacteria	Pseudomonadales	Pseudomonadaceae	Pseudomonas_B		312	1437609	9592	3	17	SAG	WSK006	Low
WSK006-00067	31.97	1.72	Bacteria	Proteobacteria	Gammaproteobacteria	Pseudomonadales	Pseudomonadaceae	Pseudomonas_B		362	1562926	14295	3	18	SAG	WSK006	Low
WSK006-00068	34.26	0.42	Bacteria	Proteobacteria	Gammaproteobacteria	Pseudomonadales	Pseudomonadaceae	Pseudomonas_B		416	2205108	15917	3	21	SAG	WSK006	Low
WSK006-00069	41.85	0.94	Bacteria	Proteobacteria	Gammaproteobacteria	Pseudomonadales	Pseudomonadaceae	Pseudomonas_B	Pseudomonas_B oryzihabitans	638	2648562	9027	3	30	SAG	WSK006	Low
WSK006-00070	8.33	0	NA	NA	NA	NA	NA	NA	NA	220	1077175	10280	3	10	SAG	WSK006	Low
WSK006-00071	19.71	0.06	Bacteria	Proteobacteria	Gammaproteobacteria	Pseudomonadales	Pseudomonadaceae	Pseudomonas_B		382	1539511	7867	3	19	SAG	WSK006	Low
WSK006-00072	47.02	1.72	Bacteria	Proteobacteria	Gammaproteobacteria	Pseudomonadales	Pseudomonadaceae	Pseudomonas_B		493	2052925	7760	3	17	SAG	WSK006	Low
WSK006-00073	22.41	0	Bacteria	Proteobacteria	Gammaproteobacteria	Pseudomonadales	Pseudomonadaceae	Pseudomonas_B		321	1555622	15114	3	13	SAG	WSK006	Low
WSK006-00074	35.5	1.72	Bacteria	Proteobacteria	Gammaproteobacteria	Pseudomonadales	Pseudomonadaceae	Pseudomonas_B		423	2007918	13243	3	17	SAG	WSK006	Low
WSK006-00075	30.69	0	Bacteria	Proteobacteria	Gammaproteobacteria	Pseudomonadales	Pseudomonadaceae	Pseudomonas_B		395	1962558	13671	3	23	SAG	WSK006	Low
WSK006-00077	66.57	0.04	Bacteria	Proteobacteria	Gammaproteobacteria	Pseudomonadales	Moraxellaceae	Moraxella_A	Moraxella_A osloensis	337	2225390	15614	3	30	SAG	WSK006	Medium
WSK006-00078	26.27	0.35	Bacteria	Proteobacteria	Gammaproteobacteria	Pseudomonadales	Pseudomonadaceae	Pseudomonas_B		364	1920354	15849	3	20	SAG	WSK006	Low
WSK006-00079	84.92	0.03	Bacteria	Firmicutes	Bacilli	Staphylococcales	Staphylococcaceae	Staphylococcus	Staphylococcus aureus	197	2407059	34914	3	5	SAG	WSK006	Medium
WSK006-00080	83.34	0.43	Bacteria	Firmicutes	Bacilli	Staphylococcales	Staphylococcaceae	Staphylococcus	Staphylococcus epidermidis	308	1922209	15600	2	6	SAG	WSK006	Medium
WSK006-00081	71.77	0.37	Bacteria	Firmicutes	Bacilli	Staphylococcales	Staphylococcaceae	Staphylococcus	Staphylococcus aureus	236	2052004	25625	3	7	SAG	WSK006	Medium
WSK006-00082	15.88	0.3	Bacteria	Proteobacteria	Gammaproteobacteria	Pseudomonadales	Pseudomonadaceae	Pseudomonas_B		335	1460682	10681	3	17	SAG	WSK006	Low
WSK006-00083	33.83	1.14	Bacteria	Proteobacteria	Gammaproteobacteria	Pseudomonadales	Pseudomonadaceae	Pseudomonas_B		434	2343938	17145	3	27	SAG	WSK006	Low
WSK006-00084	25.08	0.5	Bacteria	Proteobacteria	Gammaproteobacteria	Pseudomonadales	Pseudomonadaceae	Pseudomonas_B		376	1617497	10578	4	18	SAG	WSK006	Low
WSK006-00085	27.24	1.07	Bacteria	Proteobacteria	Gammaproteobacteria	Pseudomonadales	Pseudomonadaceae	Pseudomonas_B		408	1897709	10125	3	16	SAG	WSK006	Low
WSK006-00086	79.35	0.56	Bacteria	Firmicutes	Bacilli	Staphylococcales	Staphylococcaceae	Staphylococcus	Staphylococcus epidermidis	200	2121032	27518	2	8	SAG	WSK006	Medium
WSK006-00087	21.57	0.28	Bacteria	Proteobacteria	Gammaproteobacteria	Pseudomonadales	Pseudomonadaceae	Pseudomonas_B		306	1542129	12631	3	17	SAG	WSK006	Low
WSK006-00088	31.32	0	Bacteria	Proteobacteria	Gammaproteobacteria	Pseudomonadales	Pseudomonadaceae	Pseudomonas_B		461	2240308	11970	3	22	SAG	WSK006	Low
WSK006-00089	43.59	1.38	Bacteria	Proteobacteria	Gammaproteobacteria	Pseudomonadales	Pseudomonadaceae	Pseudomonas_B	Pseudomonas_B oryzihabitans	477	2426816	12873	3	27	SAG	WSK006	Low
WSK006-00090	79.54	0.36	Bacteria	Firmicutes	Bacilli	Staphylococcales	Staphylococcaceae	Staphylococcus	Staphylococcus aureus	212	2155613	32431	3	6	SAG	WSK006	Medium
WSK006-00093	37.03	0.33	Bacteria	Proteobacteria	Gammaproteobacteria	Pseudomonadales	Pseudomonadaceae	Pseudomonas_B		495	2364601	12732	2	23	SAG	WSK006	Low
WSK006-00094	15.14	0.37	Bacteria	Proteobacteria	Gammaproteobacteria	Pseudomonadales	Pseudomonadaceae	Pseudomonas_B		273	1435857	13830	3	12	SAG	WSK006	Low
WSK006-00096	99.97	0.33	Bacteria	Proteobacteria	Gammaproteobacteria	Enterobacterales	Enterobacteriaceae	Escherichia	Escherichia flexneri	150	4626534	60577	3	26	SAG	WSK006	High
WSK007-00002	88.59	0.64	Bacteria	Firmicutes	Bacilli	Staphylococcales	Staphylococcaceae	Staphylococcus	Staphylococcus capitis	148	2262226	65218	2	7	SAG	WSK007	Medium
WSK007-00004	99.63	0.99	Bacteria	Firmicutes	Bacilli	Staphylococcales	Staphylococcaceae	Staphylococcus	Staphylococcus epidermidis	93	2459470	64211	2	9	SAG	WSK007	High
WSK007-00005	93.54	0.37	Bacteria	Firmicutes	Bacilli	Staphylococcales	Staphylococcaceae	Staphylococcus	Staphylococcus capitis	182	2299512	45002	3	7	SAG	WSK007	High
WSK007-00006	95.34	0.9	Bacteria	Firmicutes	Bacilli	Staphylococcales	Staphylococcaceae	Staphylococcus	Staphylococcus epidermidis	170	2341389	39169	3	6	SAG	WSK007	High
WSK007-00009	94.01	0.69	Bacteria	Firmicutes	Bacilli	Staphylococcales	Staphylococcaceae	Staphylococcus	Staphylococcus epidermidis	264	2433817	22732	3	7	SAG	WSK007	High
WSK007-00010	96.88	0	Bacteria	Proteobacteria	Gammaproteobacteria	Pseudomonadales	Moraxellaceae	Moraxella_A	Moraxella_A osloensis_A	167	2558399	40466	3	30	SAG	WSK007	High
WSK007-00012	98.22	0.09	Bacteria	Firmicutes	Bacilli	Staphylococcales	Staphylococcaceae	Staphylococcus	Staphylococcus epidermidis	125	2391082	53738	2	7	SAG	WSK007	High
WSK007-00013	86.2	0.56	Bacteria	Firmicutes	Bacilli	Staphylococcales	Staphylococcaceae	Staphylococcus	Staphylococcus saprophyticus	133	2372862	69988	3	12	SAG	WSK007	Medium
WSK007-00014	93.29	0.08	Bacteria	Firmicutes	Bacilli	Staphylococcales	Staphylococcaceae	Staphylococcus	Staphylococcus capitis	125	2202062	60884	3	7	SAG	WSK007	High
WSK007-00015	93.48	0.62	Bacteria	Firmicutes	Bacilli	Staphylococcales	Staphylococcaceae	Staphylococcus	Staphylococcus hominis	135	2052020	52754	2	10	SAG	WSK007	High
WSK007-00016	88.93	0.11	Bacteria	Firmicutes	Bacilli	Staphylococcales	Staphylococcaceae	Staphylococcus	Staphylococcus epidermidis	182	2306758	31035	2	6	SAG	WSK007	Medium
WSK007-00017	83.15	0.33	Bacteria	Firmicutes	Bacilli	Staphylococcales	Staphylococcaceae	Staphylococcus	Staphylococcus capitis	176	2169965	48190	3	10	SAG	WSK007	Medium
WSK007-00019	98.09	0.61	Bacteria	Firmicutes	Bacilli	Staphylococcales	Staphylococcaceae	Staphylococcus	Staphylococcus saprophyticus	80	2556267	96927	4	12	SAG	WSK007	High
WSK007-00021	92.34	0.6	Bacteria	Firmicutes	Bacilli	Staphylococcales	Staphylococcaceae	Staphylococcus	Staphylococcus hominis	129	2030711	53840	3	13	SAG	WSK007	High
WSK007-00022	97.73	0.91	Bacteria	Firmicutes	Bacilli	Staphylococcales	Staphylococcaceae	Staphylococcus	Staphylococcus epidermidis	161	2479096	35811	2	9	SAG	WSK007	High
WSK007-00024	93.02	0.51	Bacteria	Firmicutes	Bacilli	Staphylococcales	Staphylococcaceae	Staphylococcus	Staphylococcus epidermidis	183	2314453	34480	3	6	SAG	WSK007	High
WSK007-00025	73.39	0.28	Bacteria	Firmicutes	Bacilli	Staphylococcales	Staphylococcaceae	Staphylococcus	Staphylococcus epidermidis	186	1974122	29893	3	10	SAG	WSK007	Medium
WSK007-00026	95.93	0.91	Bacteria	Firmicutes	Bacilli	Staphylococcales	Staphylococcaceae	Staphylococcus	Staphylococcus epidermidis	165	2379162	55985	2	6	SAG	WSK007	High
WSK007-00027	99.56	0.09	Bacteria	Firmicutes	Bacilli	Staphylococcales	Staphylococcaceae	Staphylococcus	Staphylococcus epidermidis	112	2375928	42678	2	9	SAG	WSK007	High
WSK007-00029	96.52	0.57	Bacteria	Firmicutes	Bacilli	Staphylococcales	Staphylococcaceae	Staphylococcus	Staphylococcus hominis	101	2070095	55862	2	8	SAG	WSK007	High
WSK007-00030	97.5	0.62	Bacteria	Firmicutes	Bacilli	Staphylococcales	Staphylococcaceae	Staphylococcus	Staphylococcus capitis	134	2397398	59454	4	8	SAG	WSK007	High
WSK007-00031	84.17	0	Bacteria	Firmicutes	Bacilli	Staphylococcales	Staphylococcaceae	Staphylococcus	Staphylococcus saprophyticus	175	2279691	59452	3	12	SAG	WSK007	Medium
WSK007-00032	94.91	0.35	Bacteria	Firmicutes	Bacilli	Staphylococcales	Staphylococcaceae	Staphylococcus	Staphylococcus capitis	137	2299259	45485	3	7	SAG	WSK007	High
WSK007-00033	97.32	1.17	Bacteria	Firmicutes	Bacilli	Staphylococcales	Staphylococcaceae	Staphylococcus	Staphylococcus hominis	97	2178767	64069	3	7	SAG	WSK007	High
WSK007-00034	95.95	0.1	Bacteria	Firmicutes	Bacilli	Staphylococcales	Staphylococcaceae	Staphylococcus	Staphylococcus capitis	162	2392214	51186	2	8	SAG	WSK007	High
WSK007-00035	92.28	0.09	Bacteria	Firmicutes	Bacilli	Staphylococcales	Staphylococcaceae	Staphylococcus	Staphylococcus epidermidis	164	2242015	43465	2	8	SAG	WSK007	High
WSK007-00036	79.53	1.12	Bacteria	Firmicutes	Bacilli	Staphylococcales	Staphylococcaceae	Staphylococcus	Staphylococcus capitis	168	2088425	52629	4	18	SAG	WSK007	Medium
WSK007-00037	99.08	0.09	Bacteria	Firmicutes	Bacilli	Staphylococcales	Staphylococcaceae	Staphylococcus	Staphylococcus epidermidis	99	2428516	53727	2	7	SAG	WSK007	High
WSK007-00041	93.98	1.1	Bacteria	Firmicutes	Bacilli	Staphylococcales	Staphylococcaceae	Staphylococcus	Staphylococcus epidermidis	334	2350064	12886	1	4	SAG	WSK007	High
WSK007-00042	98.75	0.03	Bacteria	Proteobacteria	Gammaproteobacteria	Pseudomonadales	Moraxellaceae	Moraxella_A	Moraxella_A osloensis_A	104	2640618	65265	3	29	SAG	WSK007	High
WSK007-00043	96.9	1.26	Bacteria	Firmicutes	Bacilli	Staphylococcales	Staphylococcaceae	Staphylococcus	Staphylococcus epidermidis	180	2385651	39169	1	6	SAG	WSK007	High
WSK007-00044	96.59	0.49	Bacteria	Firmicutes	Bacilli	Staphylococcales	Staphylococcaceae	Staphylococcus	Staphylococcus epidermidis	141	2387123	38860	2	8	SAG	WSK007	High
WSK007-00045	95.56	0	Bacteria	Firmicutes	Bacilli	Staphylococcales	Staphylococcaceae	Staphylococcus	Staphylococcus saprophyticus	100	2474376	82384	4	8	SAG	WSK007	High
WSK007-00046	93.69	0.2	Bacteria	Firmicutes	Bacilli	Staphylococcales	Staphylococcaceae	Staphylococcus	Staphylococcus capitis	163	2329985	62429	2	7	SAG	WSK007	High
WSK007-00047	99.73	0.08	Bacteria	Firmicutes	Bacilli	Staphylococcales	Staphylococcaceae	Staphylococcus	Staphylococcus capitis	86	2462075	79554	2	10	SAG	WSK007	High
WSK007-00048	78.35	0.27	Bacteria	Firmicutes	Bacilli	Staphylococcales	Staphylococcaceae	Staphylococcus	Staphylococcus capitis	158	1988046	69509	3	13	SAG	WSK007	Medium
WSK007-00050	98.36	0.28	Bacteria	Firmicutes	Bacilli	Staphylococcales	Staphylococcaceae	Staphylococcus	Staphylococcus epidermidis	119	2455350	62064	2	7	SAG	WSK007	High
WSK007-00053	79.54	1.49	Bacteria	Firmicutes	Bacilli	Staphylococcales	Staphylococcaceae	Staphylococcus	Staphylococcus saprophyticus	263	2124020	28810	4	30	SAG	WSK007	Medium
WSK007-00054	95.88	0.06	Bacteria	Firmicutes	Bacilli	Staphylococcales	Staphylococcaceae	Staphylococcus	Staphylococcus capitis	121	2402841	67815	3	7	SAG	WSK007	High
WSK007-00055	94.67	0.24	Bacteria	Firmicutes	Bacilli	Staphylococcales	Staphylococcaceae	Staphylococcus	Staphylococcus capitis	129	2378401	83832	5	10	SAG	WSK007	High
WSK007-00056	85.72	0.05	Bacteria	Firmicutes	Bacilli	Staphylococcales	Staphylococcaceae	Staphylococcus	Staphylococcus capitis	165	2172033	39451	3	7	SAG	WSK007	Medium
WSK007-00058	98.41	0.46	Bacteria	Firmicutes	Bacilli	Staphylococcales	Staphylococcaceae	Staphylococcus	Staphylococcus epidermidis	108	2446986	63597	3	9	SAG	WSK007	High
WSK007-00060	95.14	0.61	Bacteria	Firmicutes	Bacilli	Staphylococcales	Staphylococcaceae	Staphylococcus	Staphylococcus saprophyticus	145	2475551	78483	4	12	SAG	WSK007	High
WSK007-00061	96.39	0.79	Bacteria	Firmicutes	Bacilli	Staphylococcales	Staphylococcaceae	Staphylococcus	Staphylococcus hominis	120	2114883	55780	3	10	SAG	WSK007	High
WSK007-00062	98.89	0.06	Bacteria	Firmicutes	Bacilli	Staphylococcales	Staphylococcaceae	Staphylococcus	Staphylococcus capitis	96	2444762	82381	3	9	SAG	WSK007	High
WSK007-00063	98.72	0.85	Bacteria	Firmicutes	Bacilli	Staphylococcales	Staphylococcaceae	Staphylococcus	Staphylococcus hominis	65	2209324	79304	2	10	SAG	WSK007	High
WSK007-00064	95.58	0.61	Bacteria	Proteobacteria	Gammaproteobacteria	Pseudomonadales	Moraxellaceae	Moraxella_A	Moraxella_A osloensis_A	182	2534312	45911	3	27	SAG	WSK007	High
WSK007-00065	97.78	0.43	Bacteria	Firmicutes	Bacilli	Staphylococcales	Staphylococcaceae	Staphylococcus	Staphylococcus epidermidis	118	2404453	56873	3	9	SAG	WSK007	High
WSK007-00066	91.18	0.13	Bacteria	Firmicutes	Bacilli	Staphylococcales	Staphylococcaceae	Staphylococcus	Staphylococcus capitis	169	2285918	49135	2	11	SAG	WSK007	High
WSK007-00068	98.42	0.02	Bacteria	Firmicutes	Bacilli	Staphylococcales	Staphylococcaceae	Staphylococcus	Staphylococcus epidermidis	91	2404267	68311	3	9	SAG	WSK007	High
WSK007-00069	96.44	0.43	Bacteria	Firmicutes	Bacilli	Staphylococcales	Staphylococcaceae	Staphylococcus	Staphylococcus epidermidis	251	2380000	26389	2	6	SAG	WSK007	High
WSK007-00070	94.5	0.51	Bacteria	Firmicutes	Bacilli	Staphylococcales	Staphylococcaceae	Staphylococcus	Staphylococcus epidermidis	175	2368749	52553	2	7	SAG	WSK007	High
WSK007-00071	99.15	0.57	Bacteria	Firmicutes	Bacilli	Staphylococcales	Staphylococcaceae	Staphylococcus	Staphylococcus hominis	84	2196445	62256	2	10	SAG	WSK007	High
WSK007-00072	96.84	0.2	Bacteria	Firmicutes	Bacilli	Staphylococcales	Staphylococcaceae	Staphylococcus	Staphylococcus capitis	167	2367810	55500	1	7	SAG	WSK007	High
WSK007-00073	85.46	0.62	Bacteria	Firmicutes	Bacilli	Staphylococcales	Staphylococcaceae	Staphylococcus	Staphylococcus capitis	174	2182221	52696	3	9	SAG	WSK007	Medium
WSK007-00074	96.72	0.34	Bacteria	Firmicutes	Bacilli	Staphylococcales	Staphylococcaceae	Staphylococcus	Staphylococcus epidermidis	162	2406568	31699	2	7	SAG	WSK007	High
WSK007-00075	98.56	0.57	Bacteria	Proteobacteria	Gammaproteobacteria	Pseudomonadales	Moraxellaceae	Moraxella_A	Moraxella_A osloensis_A	116	2641776	57069	3	30	SAG	WSK007	High
WSK007-00077	89.11	0	Bacteria	Firmicutes	Bacilli	Staphylococcales	Staphylococcaceae	Staphylococcus	Staphylococcus saprophyticus	149	2325821	62467	3	10	SAG	WSK007	Medium
WSK007-00078	96.17	0.7	Bacteria	Firmicutes	Bacilli	Staphylococcales	Staphylococcaceae	Staphylococcus	Staphylococcus epidermidis	134	2386813	53557	3	11	SAG	WSK007	High
WSK007-00079	87.52	1.11	Bacteria	Firmicutes	Bacilli	Staphylococcales	Staphylococcaceae	Staphylococcus	Staphylococcus saprophyticus	188	2408540	43458	4	11	SAG	WSK007	Medium
WSK007-00080	95.42	0.61	Bacteria	Firmicutes	Bacilli	Staphylococcales	Staphylococcaceae	Staphylococcus	Staphylococcus saprophyticus	180	2449416	49467	3	12	SAG	WSK007	High
WSK007-00081	96.41	0.09	Bacteria	Firmicutes	Bacilli	Staphylococcales	Staphylococcaceae	Staphylococcus	Staphylococcus epidermidis	137	2329882	46154	2	11	SAG	WSK007	High
WSK007-00083	90.32	0.88	Bacteria	Firmicutes	Bacilli	Staphylococcales	Staphylococcaceae	Staphylococcus	Staphylococcus epidermidis	185	2281267	31185	2	8	SAG	WSK007	High
WSK007-00084	80.82	0.78	Bacteria	Firmicutes	Bacilli	Staphylococcales	Staphylococcaceae	Staphylococcus	Staphylococcus epidermidis	187	2021616	23165	4	12	SAG	WSK007	Medium
WSK007-00085	98.13	0.79	Bacteria	Firmicutes	Bacilli	Staphylococcales	Staphylococcaceae	Staphylococcus	Staphylococcus hominis	79	2202807	79747	3	10	SAG	WSK007	High
WSK007-00086	97.22	0.71	Bacteria	Firmicutes	Bacilli	Staphylococcales	Staphylococcaceae	Staphylococcus	Staphylococcus hominis	130	2146983	48998	2	6	SAG	WSK007	High
WSK007-00087	99.1	0.57	Bacteria	Firmicutes	Bacilli	Staphylococcales	Staphylococcaceae	Staphylococcus	Staphylococcus hominis	76	2194072	65673	2	9	SAG	WSK007	High
WSK007-00088	92.26	0.63	Bacteria	Firmicutes	Bacilli	Staphylococcales	Staphylococcaceae	Staphylococcus	Staphylococcus epidermidis	508	2390567	7323	2	7	SAG	WSK007	High
WSK007-00089	78.78	0.14	Bacteria	Firmicutes	Bacilli	Staphylococcales	Staphylococcaceae	Staphylococcus	Staphylococcus capitis	251	2049174	30845	3	11	SAG	WSK007	Medium
WSK007-00090	95.55	0.67	Bacteria	Proteobacteria	Gammaproteobacteria	Pseudomonadales	Moraxellaceae	Moraxella_A	Moraxella_A osloensis_A	151	2481718	50451	2	29	SAG	WSK007	High
WSK007-00093	99.44	0	Bacteria	Firmicutes	Bacilli	Staphylococcales	Staphylococcaceae	Staphylococcus	Staphylococcus saprophyticus	62	2551752	90727	4	12	SAG	WSK007	High
WSK007-00094	87.24	0.45	Bacteria	Firmicutes	Bacilli	Staphylococcales	Staphylococcaceae	Staphylococcus	Staphylococcus epidermidis	197	2199172	31905	2	9	SAG	WSK007	Medium
WSK007-00096	99.9	0.39	Bacteria	Proteobacteria	Gammaproteobacteria	Enterobacterales	Enterobacteriaceae	Escherichia	Escherichia flexneri	162	4621558	54858	3	28	SAG	WSK007	High
WSK008-00001	39.37	0.4	Bacteria	Proteobacteria	Gammaproteobacteria	Enterobacterales	Enterobacteriaceae	Phytobacter		356	2243815	20485	1	14	SAG	WSK008	Low
WSK008-00002	84.67	0.1	Bacteria	Proteobacteria	Gammaproteobacteria	Pseudomonadales	Moraxellaceae	Moraxella_A	Moraxella_A osloensis_A	186	2485318	41842	3	32	SAG	WSK008	Medium
WSK008-00003	46.96	0.09	Bacteria	Proteobacteria	Gammaproteobacteria	Enterobacterales	Enterobacteriaceae	Phytobacter		362	3033609	31480	3	14	SAG	WSK008	Low
WSK008-00004	29.47	0	Bacteria	Proteobacteria	Gammaproteobacteria	Enterobacterales	Enterobacteriaceae	Phytobacter		372	2602852	25043	2	20	SAG	WSK008	Low
WSK008-00005	73.05	0.67	Bacteria	Proteobacteria	Gammaproteobacteria	Pseudomonadales	Moraxellaceae	Moraxella_A	Moraxella_A osloensis_A	282	1944393	24624	2	28	SAG	WSK008	Medium
WSK008-00006	32.76	0	Bacteria	Proteobacteria	Gammaproteobacteria	Enterobacterales	Enterobacteriaceae	Phytobacter		351	2755395	31416	2	16	SAG	WSK008	Low
WSK008-00007	63.15	0.85	Bacteria	Proteobacteria	Gammaproteobacteria	Enterobacterales	Enterobacteriaceae	Phytobacter		563	3618362	21143	2	28	SAG	WSK008	Medium
WSK008-00009	43.45	0	Bacteria	Proteobacteria	Gammaproteobacteria	Enterobacterales	Enterobacteriaceae	Phytobacter		320	2815601	43624	2	10	SAG	WSK008	Low
WSK008-00010	96.22	0.91	Bacteria	Proteobacteria	Gammaproteobacteria	Pseudomonadales	Moraxellaceae	Moraxella_A	Moraxella_A osloensis_A	163	2547032	45315	1	29	SAG	WSK008	High
WSK008-00011	90.61	0	Bacteria	Proteobacteria	Gammaproteobacteria	Pseudomonadales	Moraxellaceae	Moraxella_A	Moraxella_A osloensis_A	179	2583124	50658	4	29	SAG	WSK008	High
WSK008-00012	58.03	0.77	Bacteria	Proteobacteria	Gammaproteobacteria	Enterobacterales	Enterobacteriaceae	Phytobacter		522	4020988	27110	2	21	SAG	WSK008	Medium
WSK008-00013	91.24	0.14	Bacteria	Proteobacteria	Gammaproteobacteria	Pseudomonadales	Moraxellaceae	Moraxella_A	Moraxella_A osloensis_A	186	2327419	36876	3	26	SAG	WSK008	High
WSK008-00014	97.92	0.1	Bacteria	Proteobacteria	Gammaproteobacteria	Pseudomonadales	Moraxellaceae	Moraxella_A	Moraxella_A osloensis_A	107	2547456	58212	3	27	SAG	WSK008	High
WSK008-00015	89.18	0	Bacteria	Proteobacteria	Gammaproteobacteria	Pseudomonadales	Moraxellaceae	Moraxella_A	Moraxella_A osloensis_A	214	2491908	39444	3	28	SAG	WSK008	Medium
WSK008-00016	93.84	0.67	Bacteria	Proteobacteria	Gammaproteobacteria	Pseudomonadales	Moraxellaceae	Moraxella_A	Moraxella_A osloensis_A	208	2699317	35057	3	29	SAG	WSK008	High
WSK008-00017	89.94	0	Bacteria	Proteobacteria	Gammaproteobacteria	Pseudomonadales	Moraxellaceae	Moraxella_A	Moraxella_A osloensis_A	212	2389813	38454	2	29	SAG	WSK008	Medium
WSK008-00018	79.05	1.63	Bacteria	Proteobacteria	Gammaproteobacteria	Enterobacterales	Enterobacteriaceae	Phytobacter		555	5050495	30283	2	20	SAG	WSK008	Medium
WSK008-00019	75.96	0.29	Bacteria	Proteobacteria	Gammaproteobacteria	Pseudomonadales	Moraxellaceae	Moraxella_A	Moraxella_A osloensis_A	251	2158986	20928	3	26	SAG	WSK008	Medium
WSK008-00020	94.83	0	Bacteria	Proteobacteria	Gammaproteobacteria	Pseudomonadales	Moraxellaceae	Moraxella_A	Moraxella_A osloensis_A	204	2626739	56024	3	27	SAG	WSK008	High
WSK008-00021	26.72	0	Bacteria	Proteobacteria	Gammaproteobacteria	Enterobacterales	Enterobacteriaceae	Phytobacter		348	2824847	30737	2	10	SAG	WSK008	Low
WSK008-00022	82.46	0.57	Bacteria	Proteobacteria	Gammaproteobacteria	Pseudomonadales	Moraxellaceae	Moraxella_A	Moraxella_A osloensis_A	216	2378642	29421	3	29	SAG	WSK008	Medium
WSK008-00023	60.34	0	Bacteria	Proteobacteria	Gammaproteobacteria	Enterobacterales	Enterobacteriaceae	Phytobacter		392	3414201	32801	3	21	SAG	WSK008	Medium
WSK008-00024	93.55	0.26	Bacteria	Firmicutes	Bacilli	Staphylococcales	Staphylococcaceae	Staphylococcus	Staphylococcus epidermidis	146	2282108	45729	2	11	SAG	WSK008	High
WSK008-00025	50	0	Bacteria	Proteobacteria	Gammaproteobacteria	Enterobacterales	Enterobacteriaceae	Phytobacter		545	3177965	19474	2	18	SAG	WSK008	Medium
WSK008-00026	89.57	0.86	Bacteria	Proteobacteria	Gammaproteobacteria	Pseudomonadales	Moraxellaceae	Moraxella_A	Moraxella_A osloensis_A	174	2501815	57230	2	31	SAG	WSK008	Medium
WSK008-00027	40.99	0.07	Bacteria	Proteobacteria	Gammaproteobacteria	Enterobacterales	Enterobacteriaceae	Phytobacter		360	2767471	34777	2	19	SAG	WSK008	Low
WSK008-00028	97.8	0.1	Bacteria	Proteobacteria	Gammaproteobacteria	Pseudomonadales	Moraxellaceae	Moraxella_A	Moraxella_A osloensis_A	108	2489793	72619	3	28	SAG	WSK008	High
WSK008-00029	45.95	0.63	Bacteria	Proteobacteria	Gammaproteobacteria	Enterobacterales	Enterobacteriaceae	Phytobacter		398	2940815	28932	2	15	SAG	WSK008	Low
WSK008-00030	31.21	0	Bacteria	Proteobacteria	Gammaproteobacteria	Enterobacterales	Enterobacteriaceae	Phytobacter		434	2405585	18613	2	12	SAG	WSK008	Low
WSK008-00031	98.79	0.1	Bacteria	Proteobacteria	Gammaproteobacteria	Pseudomonadales	Moraxellaceae	Moraxella_A	Moraxella_A osloensis_A	107	2578901	66207	3	25	SAG	WSK008	High
WSK008-00032	46.05	0.74	Bacteria	Proteobacteria	Gammaproteobacteria	Enterobacterales	Enterobacteriaceae	Phytobacter		502	3236974	20387	2	18	SAG	WSK008	Low
WSK008-00033	44.68	0.97	Bacteria	Proteobacteria	Gammaproteobacteria	Enterobacterales	Enterobacteriaceae	Phytobacter		398	2810725	25224	3	17	SAG	WSK008	Low
WSK008-00034	90.52	0	Bacteria	Proteobacteria	Gammaproteobacteria	Pseudomonadales	Moraxellaceae	Moraxella_A	Moraxella_A osloensis_A	154	2510724	40140	2	17	SAG	WSK008	High
WSK008-00035	47.37	1.12	Bacteria	Proteobacteria	Gammaproteobacteria	Enterobacterales	Enterobacteriaceae	Phytobacter		402	2907764	27326	2	14	SAG	WSK008	Low
WSK008-00036	93.04	0.57	Bacteria	Proteobacteria	Gammaproteobacteria	Pseudomonadales	Moraxellaceae	Moraxella_A	Moraxella_A osloensis_A	149	2456014	81178	3	28	SAG	WSK008	High
WSK008-00037	41.06	0.36	Bacteria	Proteobacteria	Gammaproteobacteria	Enterobacterales	Enterobacteriaceae	Phytobacter		412	2908328	25166	2	21	SAG	WSK008	Low
WSK008-00038	54.88	0.55	Bacteria	Proteobacteria	Gammaproteobacteria	Pseudomonadales	Moraxellaceae	Acinetobacter	Acinetobacter ursingii	312	2312955	20627	3	17	SAG	WSK008	Medium
WSK008-00039	55.81	0.59	Bacteria	Proteobacteria	Gammaproteobacteria	Pseudomonadales	Moraxellaceae	Acinetobacter	Acinetobacter ursingii	263	2121358	19445	2	13	SAG	WSK008	Medium
WSK008-00040	64.94	1.83	Bacteria	Proteobacteria	Gammaproteobacteria	Enterobacterales	Enterobacteriaceae	Phytobacter		661	4321184	24416	2	24	SAG	WSK008	Medium
WSK008-00041	44.89	0.79	Bacteria	Proteobacteria	Gammaproteobacteria	Enterobacterales	Enterobacteriaceae	Phytobacter		473	2760263	18186	2	9	SAG	WSK008	Low
WSK008-00042	46.71	0.77	Bacteria	Proteobacteria	Gammaproteobacteria	Enterobacterales	Enterobacteriaceae	Phytobacter		395	3400056	39154	3	18	SAG	WSK008	Low
WSK008-00043	66.05	0.93	Bacteria	Proteobacteria	Gammaproteobacteria	Enterobacterales	Enterobacteriaceae	Phytobacter		420	3954311	36768	2	28	SAG	WSK008	Medium
WSK008-00045	61.72	1.28	Bacteria	Proteobacteria	Gammaproteobacteria	Enterobacterales	Enterobacteriaceae	Phytobacter		485	3691052	30098	2	19	SAG	WSK008	Medium
WSK008-00046	76.58	0.62	Bacteria	Proteobacteria	Gammaproteobacteria	Pseudomonadales	Moraxellaceae	Moraxella_A	Moraxella_A osloensis_A	210	2179385	30921	2	24	SAG	WSK008	Medium
WSK008-00048	37.04	0.29	Bacteria	Proteobacteria	Gammaproteobacteria	Enterobacterales	Enterobacteriaceae	Phytobacter		299	2282608	28366	2	16	SAG	WSK008	Low
WSK008-00049	97.13	0	Bacteria	Proteobacteria	Gammaproteobacteria	Pseudomonadales	Moraxellaceae	Moraxella_A	Moraxella_A osloensis_A	158	2627987	45438	4	27	SAG	WSK008	High
WSK008-00050	73.2	4.75	Bacteria	Proteobacteria	Gammaproteobacteria	Enterobacterales	Enterobacteriaceae	Phytobacter		667	5008791	30163	2	20	SAG	WSK008	Medium
WSK008-00051	99.14	0	Bacteria	Proteobacteria	Gammaproteobacteria	Pseudomonadales	Moraxellaceae	Moraxella_A	Moraxella_A osloensis_A	113	2610851	63651	3	29	SAG	WSK008	High
WSK008-00052	99.04	0	Bacteria	Proteobacteria	Gammaproteobacteria	Pseudomonadales	Moraxellaceae	Moraxella_A	Moraxella_A osloensis_A	136	2736010	78762	3	31	SAG	WSK008	High
WSK008-00053	62.33	0.68	Bacteria	Proteobacteria	Gammaproteobacteria	Enterobacterales	Enterobacteriaceae	Phytobacter		441	3329570	28366	2	21	SAG	WSK008	Medium
WSK008-00054	62.08	1.16	Bacteria	Proteobacteria	Gammaproteobacteria	Enterobacterales	Enterobacteriaceae	Phytobacter		542	3735684	31699	2	18	SAG	WSK008	Medium
WSK008-00055	75.39	1.38	Bacteria	Proteobacteria	Gammaproteobacteria	Enterobacterales	Enterobacteriaceae	Phytobacter		586	4764887	31998	2	27	SAG	WSK008	Medium
WSK008-00056	56.58	0.95	Bacteria	Proteobacteria	Gammaproteobacteria	Enterobacterales	Enterobacteriaceae	Phytobacter		584	3875635	23464	2	22	SAG	WSK008	Medium
WSK008-00057	50.59	0.49	Bacteria	Proteobacteria	Gammaproteobacteria	Enterobacterales	Enterobacteriaceae	Phytobacter		396	2902796	31052	2	22	SAG	WSK008	Medium
WSK008-00058	52.61	0.84	Bacteria	Proteobacteria	Gammaproteobacteria	Enterobacterales	Enterobacteriaceae	Phytobacter		429	3608460	32430	2	18	SAG	WSK008	Medium
WSK008-00059	97.8	0.1	Bacteria	Proteobacteria	Gammaproteobacteria	Pseudomonadales	Moraxellaceae	Moraxella_A	Moraxella_A osloensis_A	152	2482081	47940	3	25	SAG	WSK008	High
WSK008-00060	98.73	0	Bacteria	Proteobacteria	Gammaproteobacteria	Pseudomonadales	Moraxellaceae	Moraxella_A	Moraxella_A osloensis_A	110	2633371	74963	3	29	SAG	WSK008	High
WSK008-00061	52.25	0.47	Bacteria	Proteobacteria	Gammaproteobacteria	Enterobacterales	Enterobacteriaceae	Phytobacter		537	3195835	18863	2	18	SAG	WSK008	Medium
WSK008-00062	49.83	0.62	Bacteria	Proteobacteria	Gammaproteobacteria	Enterobacterales	Enterobacteriaceae	Phytobacter		380	3232519	29400	2	16	SAG	WSK008	Low
WSK008-00063	86.21	0	Bacteria	Proteobacteria	Gammaproteobacteria	Pseudomonadales	Moraxellaceae	Moraxella_A	Moraxella_A osloensis_A	173	2309362	56878	3	26	SAG	WSK008	Medium
WSK008-00064	91.81	0	Bacteria	Proteobacteria	Gammaproteobacteria	Pseudomonadales	Moraxellaceae	Moraxella_A	Moraxella_A osloensis_A	145	2485962	55660	3	28	SAG	WSK008	High
WSK008-00065	83.43	0.19	Bacteria	Proteobacteria	Gammaproteobacteria	Pseudomonadales	Moraxellaceae	Moraxella_A	Moraxella_A osloensis_A	200	2329015	38984	4	22	SAG	WSK008	Medium
WSK008-00066	57.49	0.91	Bacteria	Proteobacteria	Gammaproteobacteria	Enterobacterales	Enterobacteriaceae	Phytobacter		480	3272615	25080	1	25	SAG	WSK008	Medium
WSK008-00067	91.19	0	Bacteria	Proteobacteria	Gammaproteobacteria	Pseudomonadales	Moraxellaceae	Moraxella_A	Moraxella_A osloensis_A	140	2547668	57829	3	30	SAG	WSK008	High
WSK008-00068	76.12	1.45	Bacteria	Proteobacteria	Gammaproteobacteria	Enterobacterales	Enterobacteriaceae	Phytobacter		495	4608896	30851	2	26	SAG	WSK008	Medium
WSK008-00069	81.72	1.34	Bacteria	Proteobacteria	Gammaproteobacteria	Pseudomonadales	Moraxellaceae	Moraxella_A	Moraxella_A osloensis_A	239	2358876	31719	3	22	SAG	WSK008	Medium
WSK008-00070	91.7	0	Bacteria	Proteobacteria	Gammaproteobacteria	Pseudomonadales	Moraxellaceae	Moraxella_A	Moraxella_A osloensis_A	228	2524225	27256	3	30	SAG	WSK008	High
WSK008-00071	44.03	0.41	Bacteria	Proteobacteria	Gammaproteobacteria	Enterobacterales	Enterobacteriaceae	Phytobacter		438	3014972	19649	3	15	SAG	WSK008	Low
WSK008-00072	64.83	0	Bacteria	Proteobacteria	Gammaproteobacteria	Pseudomonadales	Moraxellaceae	Moraxella_A	Moraxella_A osloensis_A	234	1919871	30339	3	21	SAG	WSK008	Medium
WSK008-00073	89.8	0.03	Bacteria	Proteobacteria	Gammaproteobacteria	Pseudomonadales	Moraxellaceae	Moraxella_A	Moraxella_A osloensis_A	157	2345892	44191	2	24	SAG	WSK008	Medium
WSK008-00074	94.44	0	Bacteria	Proteobacteria	Gammaproteobacteria	Pseudomonadales	Moraxellaceae	Moraxella_A	Moraxella_A osloensis_A	136	2638966	72224	3	29	SAG	WSK008	High
WSK008-00075	82.95	0	Bacteria	Proteobacteria	Gammaproteobacteria	Pseudomonadales	Moraxellaceae	Moraxella_A	Moraxella_A osloensis_A	240	2326589	26291	3	24	SAG	WSK008	Medium
WSK008-00076	50.76	0.69	Bacteria	Proteobacteria	Gammaproteobacteria	Enterobacterales	Enterobacteriaceae	Phytobacter		399	3428385	36485	2	15	SAG	WSK008	Medium
WSK008-00077	64.29	0.55	Bacteria	Proteobacteria	Gammaproteobacteria	Pseudomonadales	Moraxellaceae	Acinetobacter	Acinetobacter ursingii	303	2457511	25033	3	14	SAG	WSK008	Medium
WSK008-00078	99.14	0.14	Bacteria	Proteobacteria	Gammaproteobacteria	Pseudomonadales	Moraxellaceae	Moraxella_A	Moraxella_A osloensis_A	150	2680983	41879	3	29	SAG	WSK008	High
WSK008-00079	68.07	0.93	Bacteria	Proteobacteria	Gammaproteobacteria	Enterobacterales	Enterobacteriaceae	Phytobacter		460	3708633	31375	2	20	SAG	WSK008	Medium
WSK008-00081	8.33	0	Bacteria	Proteobacteria	Gammaproteobacteria	Enterobacterales	Enterobacteriaceae	Phytobacter		340	2308549	24662	3	12	SAG	WSK008	Low
WSK008-00083	80.42	0.57	Bacteria	Proteobacteria	Gammaproteobacteria	Pseudomonadales	Moraxellaceae	Moraxella_A	Moraxella_A osloensis_A	204	2406223	43092	2	26	SAG	WSK008	Medium
WSK008-00084	71.38	0	Bacteria	Proteobacteria	Gammaproteobacteria	Enterobacterales	Enterobacteriaceae	Phytobacter		455	3958275	36809	3	23	SAG	WSK008	Medium
WSK008-00085	90.62	0.1	Bacteria	Proteobacteria	Gammaproteobacteria	Pseudomonadales	Moraxellaceae	Moraxella_A	Moraxella_A osloensis_A	209	2500807	35542	3	19	SAG	WSK008	High
WSK008-00086	59.68	0.41	Bacteria	Proteobacteria	Gammaproteobacteria	Enterobacterales	Enterobacteriaceae	Phytobacter		460	3478044	33659	NA	26	SAG	WSK008	Medium
WSK008-00087	97.7	0	Bacteria	Proteobacteria	Gammaproteobacteria	Pseudomonadales	Moraxellaceae	Moraxella_A	Moraxella_A osloensis_A	146	2421733	86511	3	32	SAG	WSK008	High
WSK008-00088	49.98	0.91	Bacteria	Proteobacteria	Gammaproteobacteria	Enterobacterales	Enterobacteriaceae	Phytobacter		440	3225702	29245	2	23	SAG	WSK008	Low
WSK008-00089	70.69	0	Bacteria	Proteobacteria	Gammaproteobacteria	Pseudomonadales	Moraxellaceae	Acinetobacter	Acinetobacter ursingii	337	2576115	21148	3	13	SAG	WSK008	Medium
WSK008-00090	91.95	0.14	Bacteria	Proteobacteria	Gammaproteobacteria	Pseudomonadales	Moraxellaceae	Moraxella_A	Moraxella_A osloensis_A	172	2477812	40090	3	25	SAG	WSK008	High
WSK008-00092	56.35	1.08	Bacteria	Proteobacteria	Gammaproteobacteria	Enterobacterales	Enterobacteriaceae	Phytobacter		514	3280331	24163	3	27	SAG	WSK008	Medium
WSK008-00094	46.49	0	Bacteria	Proteobacteria	Gammaproteobacteria	Enterobacterales	Enterobacteriaceae	Phytobacter		539	3925969	22897	1	19	SAG	WSK008	Low
WSK008-00096	94.21	1.52	Bacteria	Proteobacteria	Gammaproteobacteria	Enterobacterales	Enterobacteriaceae	Escherichia	Escherichia flexneri	710	4446481	11208	3	25	SAG	WSK008	High
WSK001_maxbin_1	100	1.08	Bacteria	Actinobacteriota	Actinomycetia	Actinomycetales	Dermatophilaceae	Dermacoccus	Dermacoccus nishinomiyaensis	158	3316670	153800	1	61	MAG	WSK001	High
WSK001_maxbin_3	99.71	0	Bacteria	Proteobacteria	Gammaproteobacteria	Pseudomonadales	Moraxellaceae	Moraxella_A	Moraxella_A osloensis_A	59	2692272	128807	NA	39	MAG	WSK001	High
WSK001_maxbin_4	92.97	3.98	Bacteria	Firmicutes	Bacilli	Staphylococcales	Staphylococcaceae	Staphylococcus	Staphylococcus hominis	392	2759173	11542	1	15	MAG	WSK001	High
WSK001_maxbin_5_sub	0	0	NA	NA	NA	NA	NA	NA	NA	NA	NA	NA	NA	NA	MAG	WSK001	Low
WSK001_maxbin_6	70.06	1.49	Bacteria	Actinobacteriota	Actinomycetia	Actinomycetales	Micrococcaceae	Micrococcus	Micrococcus luteus	672	1946166	3801	3	27	MAG	WSK001	Medium
WSK001_metabat_02	100	0	Bacteria	Actinobacteriota	Actinomycetia	Propionibacteriales	Propionibacteriaceae	Cutibacterium	Cutibacterium acnes	21	2472739	224039	NA	46	MAG	WSK001	High
WSK001_metabat_06	99.05	0.04	Bacteria	Firmicutes	Bacilli	Staphylococcales	Staphylococcaceae	Staphylococcus	Staphylococcus epidermidis	102	2230959	44487	1	13	MAG	WSK001	High
WSK001_metabat_10_sub	0	0	NA	NA	NA	NA	NA	NA	NA	NA	NA	NA	NA	NA	MAG	WSK001	Low
WSK002_maxbin_3	99.19	0.7	Bacteria	Actinobacteriota	Actinomycetia	Actinomycetales	Dermatophilaceae	Dermacoccus	Dermacoccus nishinomiyaensis	243	3432926	48033	3	59	MAG	WSK002	High
WSK002_maxbin_4	79.17	0.53	Bacteria	Proteobacteria	Gammaproteobacteria	Pseudomonadales	Moraxellaceae	Moraxella_A	Moraxella_A osloensis_A	751	2579443	4555	2	24	MAG	WSK002	Medium
WSK002_maxbin_5_sub	39.4	1.8	NA	NA	NA	NA	NA	NA	NA	NA	NA	NA	NA	NA	MAG	WSK002	Low
WSK002_maxbin_6	100	0.6	Bacteria	Actinobacteriota	Actinomycetia	Propionibacteriales	Propionibacteriaceae	Cutibacterium	Cutibacterium acnes	19	2499852	701845	3	57	MAG	WSK002	High
WSK002_metabat_04_sub	16.54	0	NA	NA	NA	NA	NA	NA	NA	NA	NA	NA	NA	NA	MAG	WSK002	Low
WSK002_metabat_05_sub	10.34	0	NA	NA	NA	NA	NA	NA	NA	NA	NA	NA	NA	NA	MAG	WSK002	Low
WSK002_metabat_09_sub	91.48	0.71	Bacteria	Firmicutes	Bacilli	Staphylococcales	Staphylococcaceae	Staphylococcus	Staphylococcus hominis	132	2032629	29121	NA	3	MAG	WSK002	High
WSK003_maxbin_3	100	0.6	Bacteria	Proteobacteria	Gammaproteobacteria	Enterobacterales	Enterobacteriaceae	Klebsiella_B	Klebsiella_B aerogenes	28	5115695	399061	1	59	MAG	WSK003	High
WSK003_metabat_3	99.01	0	Bacteria	Actinobacteriota	Actinomycetia	Propionibacteriales	Propionibacteriaceae	Cutibacterium	Cutibacterium humerusii	29	2495159	151019	NA	46	MAG	WSK003	High
WSK003_metabat_4	97.53	0.66	Bacteria	Actinobacteriota	Actinomycetia	Propionibacteriales	Propionibacteriaceae	Cutibacterium	Cutibacterium acnes	64	2401248	77243	NA	41	MAG	WSK003	High
WSK004_maxbin_1	95	0.1	Bacteria	Actinobacteriota	Actinomycetia	Mycobacteriales	Mycobacteriaceae	Lawsonella	Lawsonella clevelandensis_A	101	1880660	285209	10	51	MAG	WSK004	High
WSK004_maxbin_2	80.33	0	Bacteria	Proteobacteria	Gammaproteobacteria	Pseudomonadales	Moraxellaceae	Moraxella_A	Moraxella_A osloensis_A	681	2080546	3810	NA	21	MAG	WSK004	Medium
WSK004_maxbin_3	99.11	3.13	Bacteria	Firmicutes	Bacilli	Staphylococcales	Staphylococcaceae	Staphylococcus	Staphylococcus epidermidis	81	2543401	87613	1	58	MAG	WSK004	High
WSK004_maxbin_5	100	0.99	Bacteria	Actinobacteriota	Actinomycetia	Propionibacteriales	Propionibacteriaceae	Cutibacterium	Cutibacterium acnes	56	2705736	270482	3	46	MAG	WSK004	High
WSK004_metabat_5_sub	95.23	1.64	Bacteria	Firmicutes	Bacilli	Staphylococcales	Staphylococcaceae	Staphylococcus	Staphylococcus hominis	124	2265914	35845	NA	3	MAG	WSK004	High
WSK005_maxbin_1_sub	42.28	1.67	NA	NA	NA	NA	NA	NA	NA	NA	NA	NA	NA	NA	MAG	WSK005	Low
WSK005_maxbin_3_sub	1.25	0.93	NA	NA	NA	NA	NA	NA	NA	NA	NA	NA	NA	NA	MAG	WSK005	Low
WSK005_metabat_1	100	0	Bacteria	Actinobacteriota	Actinomycetia	Propionibacteriales	Propionibacteriaceae	Cutibacterium	Cutibacterium acnes	14	2522101	299085	NA	47	MAG	WSK005	High
WSK005_metabat_2	54.61	0	Bacteria	Actinobacteriota	Actinomycetia	Mycobacteriales	Mycobacteriaceae	Lawsonella	Lawsonella clevelandensis_A	19	1141917	89999	NA	36	MAG	WSK005	Medium
WSK005_metabat_4	87.13	2.32	Bacteria	Firmicutes	Bacilli	Staphylococcales	Staphylococcaceae	Staphylococcus	Staphylococcus capitis	413	2117708	6376	NA	9	MAG	WSK005	Medium
WSK006_maxbin_2	76.39	1.15	Bacteria	Proteobacteria	Gammaproteobacteria	Pseudomonadales	Moraxellaceae	Moraxella_A		1168	3494563	3693	NA	29	MAG	WSK006	Medium
WSK006_metabat_1	100	0	Bacteria	Actinobacteriota	Actinomycetia	Propionibacteriales	Propionibacteriaceae	Cutibacterium	Cutibacterium acnes	27	2470068	154119	NA	46	MAG	WSK006	High
WSK006_metabat_2_sub	4.17	0	NA	NA	NA	NA	NA	NA	NA	NA	NA	NA	NA	NA	MAG	WSK006	Low
WSK007_maxbin_1	36.05	8.62	NA	NA	NA	NA	NA	NA	NA	NA	NA	NA	NA	NA	MAG	WSK007	Low
WSK007_maxbin_2	86.11	1.15	Bacteria	Proteobacteria	Gammaproteobacteria	Pseudomonadales	Moraxellaceae	Moraxella_A	Moraxella_A osloensis_A	632	2495749	5097	2	26	MAG	WSK007	Medium
WSK007_maxbin_3_sub	39.71	0	NA	NA	NA	NA	NA	NA	NA	NA	NA	NA	NA	NA	MAG	WSK007	Low
WSK007_maxbin_4	75.15	0.96	Bacteria	Firmicutes	Bacilli	Staphylococcales	Staphylococcaceae	Staphylococcus	Staphylococcus epidermidis	183	1788955	21829	NA	9	MAG	WSK007	Medium
WSK007_maxbin_6_sub	6.9	0	NA	NA	NA	NA	NA	NA	NA	NA	NA	NA	NA	NA	MAG	WSK007	Low
WSK007_maxbin_7_sub	12.92	1.72	NA	NA	NA	NA	NA	NA	NA	NA	NA	NA	NA	NA	MAG	WSK007	Low
WSK007_metabat_1_sub	87.13	1.75	Bacteria	Firmicutes	Bacilli	Staphylococcales	Staphylococcaceae	Staphylococcus	Staphylococcus capitis	75	1874123	68314	NA	29	MAG	WSK007	Medium
WSK007_metabat_2	98.46	0	Bacteria	Actinobacteriota	Actinomycetia	Propionibacteriales	Propionibacteriaceae	Cutibacterium	Cutibacterium acnes	69	2440649	58083	NA	46	MAG	WSK007	High
WSK007_metabat_3	93.86	1.73	Bacteria	Firmicutes	Bacilli	Staphylococcales	Staphylococcaceae	Staphylococcus	Staphylococcus hominis	107	2041305	46115	NA	17	MAG	WSK007	High
WSK007_metabat_5	97.84	0.62	Bacteria	Actinobacteriota	Actinomycetia	Actinomycetales	Dermatophilaceae	Dermacoccus	Dermacoccus nishinomiyaensis	162	2674513	31655	NA	56	MAG	WSK007	High
WSK007_metabat_8	46	0	NA	NA	NA	NA	NA	NA	NA	NA	NA	NA	NA	NA	MAG	WSK007	Low
WSK008_maxbin_01	81.13	0	Bacteria	Proteobacteria	Gammaproteobacteria	Pseudomonadales	Moraxellaceae	Moraxella_A	Moraxella_A osloensis_A	567	1811954	4084	NA	20	MAG	WSK008	Medium
WSK008_maxbin_02_sub	1.72	0	NA	NA	NA	NA	NA	NA	NA	NA	NA	NA	NA	NA	MAG	WSK008	Low
WSK008_maxbin_03	93.62	4.93	Bacteria	Proteobacteria	Gammaproteobacteria	Pseudomonadales	Moraxellaceae	Acinetobacter	Acinetobacter ursingii	809	4409423	8376	NA	34	MAG	WSK008	High
WSK008_maxbin_05	0	0	NA	NA	NA	NA	NA	NA	NA	NA	NA	NA	NA	NA	MAG	WSK008	Low
WSK008_maxbin_06	97.13	4.16	Bacteria	Firmicutes	Bacilli	Staphylococcales	Staphylococcaceae	Staphylococcus	Staphylococcus epidermidis	292	2837128	27029	1	10	MAG	WSK008	High
WSK008_maxbin_07	89.8	1.16	Bacteria	Proteobacteria	Gammaproteobacteria	Pseudomonadales	Pseudomonadaceae	Pseudomonas_B	Pseudomonas_B oryzihabitans	550	4457070	14020	3	38	MAG	WSK008	Medium
WSK008_maxbin_08	96.16	2.76	Bacteria	Firmicutes	Bacilli	Staphylococcales	Staphylococcaceae	Staphylococcus	Staphylococcus saprophyticus	373	2890153	18681	1	10	MAG	WSK008	High
WSK008_maxbin_10	95.16	1.74	Bacteria	Proteobacteria	Gammaproteobacteria	Pseudomonadales	Moraxellaceae	Moraxella_A	Moraxella_A atlantae	245	2567584	17987	2	29	MAG	WSK008	High
WSK008_maxbin_13_sub	89.11	0.27	Bacteria	Actinobacteriota	Actinomycetia	Actinomycetales	Dermatophilaceae	Dermacoccus	Dermacoccus nishinomiyaensis	372	2872489	14236	NA	43	MAG	WSK008	Medium
WSK008_metabat_01	98.16	0.08	Bacteria	Firmicutes	Bacilli	Staphylococcales	Staphylococcaceae	Staphylococcus	Staphylococcus aureus	47	2608679	108650	1	12	MAG	WSK008	High
WSK008_metabat_08	98.81	0.57	Bacteria	Firmicutes	Bacilli	Staphylococcales	Staphylococcaceae	Staphylococcus	Staphylococcus hominis	107	2380514	64574	NA	17	MAG	WSK008	High
WSK008_metabat_11	93.87	0	Bacteria	Actinobacteriota	Actinomycetia	Actinomycetales	Micrococcaceae	Micrococcus	Micrococcus luteus	121	2100438	28671	NA	46	MAG	WSK008	High
WSK008_metabat_14	94.6	0.23	Bacteria	Actinobacteriota	Actinomycetia	Actinomycetales	Dermatophilaceae	Dermacoccus	Dermacoccus abyssi	193	2721438	25415	NA	44	MAG	WSK008	High
WSK008_metabat_15_sub	2.59	0	NA	NA	NA	NA	NA	NA	NA	NA	NA	NA	NA	NA	MAG	WSK008	Low
WSK008_metabat_16_sub	0	0	NA	NA	NA	NA	NA	NA	NA	NA	NA	NA	NA	NA	MAG	WSK008	Low
WSK008_metabat_17_sub	0	0	NA	NA	NA	NA	NA	NA	NA	NA	NA	NA	NA	NA	MAG	WSK008	Low
WSK008_metabat_19_sub	0	0	NA	NA	NA	NA	NA	NA	NA	NA	NA	NA	NA	NA	MAG	WSK008	Low

## Sheet: TableS3
Bin_Id	Completeness	Contamination	domain_gtdb	phylum_gtdb	class_gtdb	order_gtdb	family_gtdb	genus_gtdb	species_gtdb	num_seqs	sum_len	N50	rRNA	tRNA	type	host	quality
WSK001-00050	99.04	0	Bacteria	Proteobacteria	Gammaproteobacteria	Pseudomonadales	Moraxellaceae	Moraxella_A	Moraxella_A osloensis_A	106	2531805	56023	2	25	SAG	WSK001	High
WSK001-C00002	99.38	1.14	Bacteria	Firmicutes	Bacilli	Staphylococcales	Staphylococcaceae	Staphylococcus	Staphylococcus hominis	266	2328391	132054	3	26	coSAG	WSK001	High
WSK001-C00004	99.71	0.19	Bacteria	Proteobacteria	Gammaproteobacteria	Pseudomonadales	Moraxellaceae	Moraxella_A	Moraxella_A osloensis_A	238	2796987	148846	3	34	coSAG	WSK001	High
WSK001-C00005	100	0	Bacteria	Proteobacteria	Gammaproteobacteria	Pseudomonadales	Moraxellaceae	Moraxella_A	Moraxella_A osloensis_A	222	2635855	134814	3	30	coSAG	WSK001	High
WSK002-00001	97.8	0.57	Bacteria	Proteobacteria	Gammaproteobacteria	Pseudomonadales	Moraxellaceae	Moraxella_A	Moraxella_A osloensis_A	127	2457527	55358	3	30	SAG	WSK002	High
WSK002-00010	97.7	0	Bacteria	Proteobacteria	Gammaproteobacteria	Pseudomonadales	Moraxellaceae	Moraxella_A	Moraxella_A osloensis_A	128	2623569	65686	3	31	SAG	WSK002	High
WSK002-00018	96.88	0.81	Bacteria	Firmicutes	Bacilli	Staphylococcales	Staphylococcaceae	Staphylococcus	Staphylococcus epidermidis	96	2358529	54540	2	7	SAG	WSK002	High
WSK002-00019	93.1	0	Bacteria	Proteobacteria	Gammaproteobacteria	Pseudomonadales	Moraxellaceae	Moraxella_A	Moraxella_A osloensis_A	131	2393666	52569	4	29	SAG	WSK002	High
WSK002-00092	97.75	0	Bacteria	Proteobacteria	Gammaproteobacteria	Pseudomonadales	Moraxellaceae	Moraxella_A	Moraxella_A osloensis_A	110	2542884	68359	3	30	SAG	WSK002	High
WSK002-C00001	99.63	0	Bacteria	Firmicutes	Bacilli	Staphylococcales	Staphylococcaceae	Staphylococcus	Staphylococcus epidermidis	365	2633768	91124	3	27	coSAG	WSK002	High
WSK002-C00002	99.71	0.1	Bacteria	Proteobacteria	Gammaproteobacteria	Pseudomonadales	Moraxellaceae	Moraxella_A	Moraxella_A osloensis_A	285	2719619	131990	3	32	coSAG	WSK002	High
WSK002-C00003	99.41	1.19	Bacteria	Firmicutes	Bacilli	Staphylococcales	Staphylococcaceae	Staphylococcus	Staphylococcus capitis	468	2591962	105705	2	22	coSAG	WSK002	High
WSK002-C00004	96.76	3.12	Bacteria	Firmicutes	Bacilli	Staphylococcales	Staphylococcaceae	Staphylococcus	Staphylococcus capitis	670	2478837	36451	2	36	coSAG	WSK002	High
WSK002-C00005	99.71	0	Bacteria	Proteobacteria	Gammaproteobacteria	Pseudomonadales	Moraxellaceae	Moraxella_A	Moraxella_A osloensis_A	141	2631875	154307	3	33	coSAG	WSK002	High
WSK002-C00006	94.96	2.24	Bacteria	Proteobacteria	Gammaproteobacteria	Pseudomonadales	Moraxellaceae	Moraxella_A	Moraxella_A osloensis_A	623	2604690	25376	2	35	coSAG	WSK002	High
WSK002-C00007	99.14	1.53	Bacteria	Proteobacteria	Gammaproteobacteria	Pseudomonadales	Moraxellaceae	Moraxella_A	Moraxella_A osloensis_A	297	2719882	58104	3	30	coSAG	WSK002	High
WSK002-C00008	98.69	1.85	Bacteria	Firmicutes	Bacilli	Staphylococcales	Staphylococcaceae	Staphylococcus	Staphylococcus epidermidis	717	2588698	56774	2	21	coSAG	WSK002	High
WSK002-C00009	98.58	1.31	Bacteria	Firmicutes	Bacilli	Staphylococcales	Staphylococcaceae	Staphylococcus	Staphylococcus epidermidis	512	2479896	42063	3	23	coSAG	WSK002	High
WSK004-00024	93.97	0.1	Bacteria	Proteobacteria	Gammaproteobacteria	Pseudomonadales	Moraxellaceae	Moraxella_A	Moraxella_A osloensis_A	237	2677566	39492	3	30	SAG	WSK004	High
WSK004-00033	99.71	0.1	Bacteria	Proteobacteria	Gammaproteobacteria	Pseudomonadales	Moraxellaceae	Moraxella_A	Moraxella_A osloensis_A	96	2691646	74450	3	29	SAG	WSK004	High
WSK004-C00001	98.33	2.84	Bacteria	Firmicutes	Bacilli	Staphylococcales	Staphylococcaceae	Staphylococcus	Staphylococcus epidermidis	1520	2812863	20801	2	26	coSAG	WSK004	High
WSK004-C00002	99.71	0	Bacteria	Proteobacteria	Gammaproteobacteria	Pseudomonadales	Moraxellaceae	Moraxella_A	Moraxella_A osloensis_A	174	2748862	247156	3	34	coSAG	WSK004	High
WSK004-C00004	99.71	0	Bacteria	Proteobacteria	Gammaproteobacteria	Pseudomonadales	Moraxellaceae	Moraxella_A	Moraxella_A osloensis_A	210	2605300	229169	4	33	coSAG	WSK004	High
WSK004-C00005	95.4	4.69	Bacteria	Proteobacteria	Gammaproteobacteria	Pseudomonadales	Moraxellaceae	Moraxella_A	Moraxella_A osloensis_A	1629	3050230	28493	3	33	coSAG	WSK004	High
WSK004-C00006	99.86	2.05	Bacteria	Proteobacteria	Gammaproteobacteria	Pseudomonadales	Moraxellaceae	Moraxella_A	Moraxella_A osloensis_A	496	2709088	39808	5	34	coSAG	WSK004	High
WSK005-00012	97.41	0.29	Bacteria	Proteobacteria	Gammaproteobacteria	Pseudomonadales	Moraxellaceae	Moraxella_A	Moraxella_A osloensis_A	138	2634898	73070	3	30	SAG	WSK005	High
WSK005-00014	99.43	0.67	Bacteria	Proteobacteria	Gammaproteobacteria	Pseudomonadales	Moraxellaceae	Moraxella_A	Moraxella_A osloensis_A	126	2673783	65576	2	29	SAG	WSK005	High
WSK005-00040	97.59	0.1	Bacteria	Proteobacteria	Gammaproteobacteria	Pseudomonadales	Moraxellaceae	Moraxella_A	Moraxella_A osloensis_A	149	2622028	74362	3	27	SAG	WSK005	High
WSK005-00054	93.44	0.13	Bacteria	Proteobacteria	Gammaproteobacteria	Pseudomonadales	Moraxellaceae	Moraxella_A	Moraxella_A osloensis_A	187	2685511	64598	3	29	SAG	WSK005	High
WSK005-00055	92.1	0.77	Bacteria	Proteobacteria	Gammaproteobacteria	Pseudomonadales	Moraxellaceae	Moraxella_A	Moraxella_A osloensis_A	198	2420500	48476	3	29	SAG	WSK005	High
WSK005-00063	99.57	0.1	Bacteria	Proteobacteria	Gammaproteobacteria	Pseudomonadales	Moraxellaceae	Moraxella_A	Moraxella_A osloensis_A	99	2578667	59536	3	31	SAG	WSK005	High
WSK005-00073	95.31	0.81	Bacteria	Firmicutes	Bacilli	Staphylococcales	Staphylococcaceae	Staphylococcus	Staphylococcus epidermidis	142	2317637	46533	2	8	SAG	WSK005	High
WSK005-00074	99.69	0.71	Bacteria	Proteobacteria	Gammaproteobacteria	Pseudomonadales	Moraxellaceae	Moraxella_A	Moraxella_A osloensis_A	116	2591865	82876	2	29	SAG	WSK005	High
WSK005-00076	97.56	0.38	Bacteria	Proteobacteria	Gammaproteobacteria	Pseudomonadales	Moraxellaceae	Moraxella_A	Moraxella_A osloensis_A	130	2584642	61555	3	31	SAG	WSK005	High
WSK005-00079	90.04	0.14	Bacteria	Proteobacteria	Gammaproteobacteria	Pseudomonadales	Moraxellaceae	Moraxella_A	Moraxella_A osloensis_A	180	2710841	72773	3	27	SAG	WSK005	High
WSK005-C00002	98.81	1.61	Bacteria	Firmicutes	Bacilli	Staphylococcales	Staphylococcaceae	Staphylococcus	Staphylococcus epidermidis	339	2596761	63568	2	27	coSAG	WSK005	High
WSK005-C00003	99.14	0.38	Bacteria	Proteobacteria	Gammaproteobacteria	Pseudomonadales	Moraxellaceae	Moraxella_A	Moraxella_A osloensis_A	257	2704657	100039	3	33	coSAG	WSK005	High
WSK005-C00004	100	0.1	Bacteria	Proteobacteria	Gammaproteobacteria	Pseudomonadales	Moraxellaceae	Moraxella_A	Moraxella_A osloensis_A	263	2717207	122152	3	31	coSAG	WSK005	High
WSK005-C00005	99.71	0.24	Bacteria	Proteobacteria	Gammaproteobacteria	Pseudomonadales	Moraxellaceae	Moraxella_A	Moraxella_A osloensis_A	264	2696536	108774	3	31	coSAG	WSK005	High
WSK005-C00006	99.71	0.38	Bacteria	Proteobacteria	Gammaproteobacteria	Pseudomonadales	Moraxellaceae	Moraxella_A	Moraxella_A osloensis_A	361	2639750	53911	3	33	coSAG	WSK005	High
WSK005-C00007	99.71	0.57	Bacteria	Proteobacteria	Gammaproteobacteria	Pseudomonadales	Moraxellaceae	Moraxella_A	Moraxella_A osloensis_A	372	2883046	48129	4	34	coSAG	WSK005	High
WSK005-C00008	97.75	4.68	Bacteria	Proteobacteria	Gammaproteobacteria	Pseudomonadales	Moraxellaceae	Moraxella_A	Moraxella_A osloensis_A	1164	2904371	24815	5	35	coSAG	WSK005	High
WSK005-C00009	97.32	2.91	Bacteria	Proteobacteria	Gammaproteobacteria	Pseudomonadales	Moraxellaceae	Moraxella_A	Moraxella_A osloensis_A	841	3013775	20763	3	34	coSAG	WSK005	High
WSK005-C00010	99.43	2.46	Bacteria	Proteobacteria	Gammaproteobacteria	Pseudomonadales	Moraxellaceae	Moraxella_A	Moraxella_A osloensis_A	317	2649467	50744	3	33	coSAG	WSK005	High
WSK005-C00011	99.71	1.6	Bacteria	Proteobacteria	Gammaproteobacteria	Pseudomonadales	Moraxellaceae	Moraxella_A	Moraxella_A osloensis_A	457	2799705	51962	3	31	coSAG	WSK005	High
WSK005-C00012	99.81	2.58	Bacteria	Firmicutes	Bacilli	Staphylococcales	Staphylococcaceae	Staphylococcus	Staphylococcus capitis	369	2613155	137922	2	32	coSAG	WSK005	High
WSK006-C00002	98.62	0.73	Bacteria	Firmicutes	Bacilli	Staphylococcales	Staphylococcaceae	Staphylococcus	Staphylococcus epidermidis	526	2535938	48719	2	26	coSAG	WSK006	High
WSK006-C00003	98.34	1.31	Bacteria	Firmicutes	Bacilli	Staphylococcales	Staphylococcaceae	Staphylococcus	Staphylococcus aureus	694	2837824	41929	3	25	coSAG	WSK006	High
WSK007-00010	96.88	0	Bacteria	Proteobacteria	Gammaproteobacteria	Pseudomonadales	Moraxellaceae	Moraxella_A	Moraxella_A osloensis_A	167	2558399	40466	3	30	SAG	WSK007	High
WSK007-00090	95.55	0.67	Bacteria	Proteobacteria	Gammaproteobacteria	Pseudomonadales	Moraxellaceae	Moraxella_A	Moraxella_A osloensis_A	151	2481718	50451	2	29	SAG	WSK007	High
WSK007-C00001	99.81	0.06	Bacteria	Firmicutes	Bacilli	Staphylococcales	Staphylococcaceae	Staphylococcus	Staphylococcus capitis	318	2524814	119010	2	20	coSAG	WSK007	High
WSK007-C00002	99.67	0.28	Bacteria	Firmicutes	Bacilli	Staphylococcales	Staphylococcaceae	Staphylococcus	Staphylococcus epidermidis	328	2529374	82251	3	30	coSAG	WSK007	High
WSK007-C00003	99.7	0.22	Bacteria	Firmicutes	Bacilli	Staphylococcales	Staphylococcaceae	Staphylococcus	Staphylococcus epidermidis	487	2538065	67242	2	29	coSAG	WSK007	High
WSK007-C00004	99.44	0.56	Bacteria	Firmicutes	Bacilli	Staphylococcales	Staphylococcaceae	Staphylococcus	Staphylococcus saprophyticus	159	2617979	192247	4	31	coSAG	WSK007	High
WSK007-C00005	98.38	4.22	Bacteria	Firmicutes	Bacilli	Staphylococcales	Staphylococcaceae	Staphylococcus	Staphylococcus hominis	809	2406148	52011	2	28	coSAG	WSK007	High
WSK007-C00006	99.71	0	Bacteria	Proteobacteria	Gammaproteobacteria	Pseudomonadales	Moraxellaceae	Moraxella_A	Moraxella_A osloensis_A	327	2718800	105924	3	33	coSAG	WSK007	High
WSK008-00024	93.55	0.26	Bacteria	Firmicutes	Bacilli	Staphylococcales	Staphylococcaceae	Staphylococcus	Staphylococcus epidermidis	146	2282108	45729	2	11	SAG	WSK008	High
WSK008-00087	97.7	0	Bacteria	Proteobacteria	Gammaproteobacteria	Pseudomonadales	Moraxellaceae	Moraxella_A	Moraxella_A osloensis_A	146	2421733	86511	3	32	SAG	WSK008	High
WSK008-00090	91.95	0.14	Bacteria	Proteobacteria	Gammaproteobacteria	Pseudomonadales	Moraxellaceae	Moraxella_A	Moraxella_A osloensis_A	172	2477812	40090	3	25	SAG	WSK008	High
WSK008-C00002	99.71	0.1	Bacteria	Proteobacteria	Gammaproteobacteria	Pseudomonadales	Moraxellaceae	Moraxella_A	Moraxella_A osloensis_A	342	2724458	119700	3	31	coSAG	WSK008	High
WSK008-C00003	98.56	0	Bacteria	Proteobacteria	Gammaproteobacteria	Pseudomonadales	Moraxellaceae	Moraxella_A	Moraxella_A osloensis_A	509	2805999	93083	4	31	coSAG	WSK008	High
WSK008-C00004	97.41	1.01	Bacteria	Proteobacteria	Gammaproteobacteria	Pseudomonadales	Moraxellaceae	Moraxella_A	Moraxella_A osloensis_A	544	2614162	38981	3	33	coSAG	WSK008	High
WSK008-C00005	96.02	0.57	Bacteria	Proteobacteria	Gammaproteobacteria	Pseudomonadales	Moraxellaceae	Moraxella_A	Moraxella_A osloensis_A	728	2770683	29006	4	32	coSAG	WSK008	High
WSK008-C00006	99.71	2.59	Bacteria	Proteobacteria	Gammaproteobacteria	Pseudomonadales	Moraxellaceae	Moraxella_A	Moraxella_A osloensis_A	651	2686176	36400	5	35	coSAG	WSK008	High
WSK008-C00008	99.71	0	Bacteria	Proteobacteria	Gammaproteobacteria	Pseudomonadales	Moraxellaceae	Moraxella_A	Moraxella_A osloensis_A	140	2738000	173066	3	31	coSAG	WSK008	High
WSK008-C00010	99.43	1.15	Bacteria	Proteobacteria	Gammaproteobacteria	Pseudomonadales	Moraxellaceae	Moraxella_A	Moraxella_A osloensis_A	427	2837965	88953	3	33	coSAG	WSK008	High
